# Supplementary material for: Pontin functions as an essential coactivator for Oct4-dependent lincRNA expression in mouse embryonic stem cells
Source: Nat Commun. 2015 Apr 10;6:6810. doi: 10.1038/ncomms7810 (PMC4403444; doi:10.1038/ncomms7810)
Supplement: Supplementary Data 1 — Summary of the alignment results for mRNA- and ChIP-sequencing data. Among the raw reads generated from Illumina Hiseq-2000 (WT, Pontin-depleted, and Oct4-depleted ES cells) and Hiseq-2500 (linc1253 knockdown along with Mock ES cells, Pontin ChIP along with GFP ChIP) in the each sample, the reads after trimming low quality and adapter sequences were used (Used reads) for the alignment. On average, each 96.2 % and 94.3 % (Mapping rate) of the reads (Mapped reads) for mRNA- and ChIP-sequencing data were aligned to a reference mouse genome (Ensembl NCBIM37). Of the mapped reads, each 96.5 % and 70.3 % (Unique mapping rate) for mRNA- and ChIP-sequencing data were aligned to unique location (Uniquely mapped reads) in the genome. Exom Coverage denotes the fold of coverage of the mapped reads for the annotated exon region. [file ncomms7810-s2.xls]

## Sheet: Supplementary Data 1
Supplementary Data 1. Summary of the alignment results for mRNA- and ChIP-sequencing data
Type	Sample	Raw reads	Mapped reads	Mapping rate (%)	Uniquely mapped reads	Unique mapping rate (%)	ExomCoverage(X) (for mRNA-seq)
mRNA-sequencing	WT ES cell	57303228	55274898	96.723	53277738	96.3869	52.9387
	Pontin KO ES cell_OHT 3D	53244316	51331099	96.6417	49463743	96.3621	51.8214
	Pontin KO ES cell_OHT 4D	56454256	54387834	96.6066	52305501	96.1713	51.8629
	Oct4 KO ES cell_Tc 2D	55196984	52568934	95.4895	50965127	96.9491	54.1034
	pLKO ES cell_1	49649644	47465451	95.6008	45548014	95.9604	53.9144
	pLKO ES cell_2	54544174	52923684	97.029	50783924	95.9569	60.257
	shRNA linc1253 ES cell_1	88365600	82489231	93.3499	79079482	95.8664	93.2097
	shRNA linc1253 ES cell_2	52388664	50771859	96.9138	48722162	95.9629	57.8019
ChIP-sequencing	Pontin pull-down	191645676	181977648	94.9553	128486677	70.6057	--
	GFP pull-down	127032614	119141221	93.7879	84670414	71.0673	--
