# Supplementary material for: Pontin functions as an essential coactivator for Oct4-dependent lincRNA expression in mouse embryonic stem cells
Source: Nat Commun. 2015 Apr 10;6:6810. doi: 10.1038/ncomms7810 (PMC4403444; doi:10.1038/ncomms7810)
Supplement: Supplementary Data 2 — GOBPs represented by the genes affected by Pontin-depletion, Oct4-depletion, or linc1253 knockdown in ES cells. The GOBPs represented by the up-regulated genes in Pontin-depleted (a), Oct4-depleted (c), both Pontin- and Oct4-depleted (e), and linc1253 knockdown ES cells (g). In parallel, the GOBPs represented by the down-regulated genes in Pontin-depleted (b), Oct4-depleted (c), both Pontin- and Oct4- depleted (f), and linc1253 knockdown ES cells (h) are included. The count of the genes involved in each GOBP is shown. Finally, the GOBPs with p-value<0.1 (default cutoff in DAVID software) and Count>2 were determined as the ones significantly represented by the genes affected by Pontin or both Pontin and Oct4. Among the GOBPs, the colored GOBPs (a, b, e, and f) are representatives included in Figure 2b. [file ncomms7810-s3.xls]

## Sheet: Supplementary Data 2a
Supplementary Data 2a. GOBPs represented by the up-regulated genes in Pontin-depleted ES cells
GOBP_ID	Term description	Count	P-value
GO:0060429	epithelium development	50	4.26123e-12
GO:0048568	embryonic organ development	44	1.39792e-10
GO:0007389	pattern specification process	46	2.75983e-09
GO:0048598	embryonic morphogenesis	53	4.05493e-09
GO:0045597	positive regulation of cell differentiation	31	2.17102e-07
GO:0001701	in utero embryonic development	38	2.14335e-06
GO:0001944	vasculature development	65	8.80219e-24
GO:0001568	blood vessel development	63	6.91465e-23
GO:0048514	blood vessel morphogenesis	53	4.52149e-20
GO:0035295	tube development	54	6.49727e-15
GO:0048729	tissue morphogenesis	49	1.06002e-13
GO:0001501	skeletal system development	54	1.71285e-13
GO:0042127	regulation of cell proliferation	79	4.03666e-13
GO:0001525	angiogenesis	34	2.1137e-12
GO:0001763	morphogenesis of a branching structure	31	5.25757e-11
GO:0051094	positive regulation of developmental process	39	1.91992e-09
GO:0035239	tube morphogenesis	34	2.57647e-09
GO:0002009	morphogenesis of an epithelium	34	3.50474e-09
GO:0048754	branching morphogenesis of a tube	24	5.03058e-09
GO:0043009	chordate embryonic development	58	8.94019e-09
GO:0009792	embryonic development ending in birth or egg hatching	58	1.26273e-08
GO:0007155	cell adhesion	69	3.10798e-08
GO:0022610	biological adhesion	69	3.34769e-08
GO:0006928	cell motion	51	6.11325e-08
GO:0007507	heart development	37	6.64894e-08
GO:0022612	gland morphogenesis	21	9.96122e-08
GO:0060348	bone development	25	1.36404e-07
GO:0007167	enzyme linked receptor protein signaling pathway	41	1.89119e-07
GO:0008284	positive regulation of cell proliferation	42	2.0021e-07
GO:0048705	skeletal system morphogenesis	26	2.34921e-07
GO:0016477	cell migration	37	4.33043e-07
GO:0045944	positive regulation of transcription from RNA polymerase II promoter	48	4.64437e-07
GO:0045941	positive regulation of transcription	58	5.79221e-07
GO:0001655	urogenital system development	27	6.51317e-07
GO:0003002	regionalization	34	6.9006e-07
GO:0043062	extracellular structure organization	27	9.76534e-07
GO:0010557	positive regulation of macromolecule biosynthetic process	62	9.90732e-07
GO:0045935	positive regulation of nucleobase, nucleoside, nucleotide and nucleic acid metabolic process	60	1.27104e-06
GO:0001656	metanephros development	16	1.27796e-06
GO:0001503	ossification	22	1.29244e-06
GO:0010628	positive regulation of gene expression	58	1.42865e-06
GO:0001822	kidney development	22	1.51762e-06
GO:0032989	cellular component morphogenesis	46	1.57185e-06
GO:0051173	positive regulation of nitrogen compound metabolic process	61	1.63802e-06
GO:0000904	cell morphogenesis involved in differentiation	33	1.63935e-06
GO:0000902	cell morphogenesis	42	1.90603e-06
GO:0008285	negative regulation of cell proliferation	34	1.963e-06
GO:0040008	regulation of growth	37	2.07947e-06
GO:0001558	regulation of cell growth	20	2.13821e-06
GO:0006357	regulation of transcription from RNA polymerase II promoter	68	2.19264e-06
GO:0030198	extracellular matrix organization	21	2.32039e-06
GO:0007517	muscle organ development	29	2.55883e-06
GO:0048732	gland development	31	2.86554e-06
GO:0060284	regulation of cell development	27	3.44885e-06
GO:0031328	positive regulation of cellular biosynthetic process	62	3.74147e-06
GO:0030323	respiratory tube development	22	3.80062e-06
GO:0048562	embryonic organ morphogenesis	27	4.37207e-06
GO:0009891	positive regulation of biosynthetic process	62	5.03359e-06
GO:0009952	anterior/posterior pattern formation	26	5.36816e-06
GO:0008544	epidermis development	23	5.69807e-06
GO:0045893	positive regulation of transcription, DNA-dependent	50	6.20269e-06
GO:0043588	skin development	11	6.42394e-06
GO:0060537	muscle tissue development	24	7.0357e-06
GO:0014706	striated muscle tissue development	23	7.43739e-06
GO:0051254	positive regulation of RNA metabolic process	50	7.64515e-06
GO:0048870	cell motility	38	9.18732e-06
GO:0051674	localization of cell	38	9.18732e-06
GO:0060562	epithelial tube morphogenesis	21	1.04494e-05
GO:0030324	lung development	21	1.04494e-05
GO:0010604	positive regulation of macromolecule metabolic process	67	1.08161e-05
GO:0048858	cell projection morphogenesis	30	1.34953e-05
GO:0007398	ectoderm development	23	1.59188e-05
GO:0060541	respiratory system development	22	1.70694e-05
GO:0006355	regulation of transcription, DNA-dependent	128	1.78257e-05
GO:0007411	axon guidance	19	2.18254e-05
GO:0051252	regulation of RNA metabolic process	129	2.40384e-05
GO:0048738	cardiac muscle tissue development	14	2.83748e-05
GO:0032990	cell part morphogenesis	30	3.39959e-05
GO:0045449	regulation of transcription	179	3.7665e-05
GO:0045596	negative regulation of cell differentiation	27	4.05468e-05
GO:0007409	axonogenesis	25	4.84837e-05
GO:0048638	regulation of developmental growth	11	5.04763e-05
GO:0048639	positive regulation of developmental growth	7	5.87552e-05
GO:0001892	embryonic placenta development	14	6.07195e-05
GO:0001890	placenta development	17	6.07441e-05
GO:0048812	neuron projection morphogenesis	26	6.2352e-05
GO:0030326	embryonic limb morphogenesis	18	6.81682e-05
GO:0035113	embryonic appendage morphogenesis	18	6.81682e-05
GO:0042692	muscle cell differentiation	20	7.68049e-05
GO:0001649	osteoblast differentiation	12	9.05566e-05
GO:0048736	appendage development	20	9.71273e-05
GO:0060173	limb development	20	9.71273e-05
GO:0048010	vascular endothelial growth factor receptor signaling pathway	7	9.75419e-05
GO:0007169	transmembrane receptor protein tyrosine kinase signaling pathway	27	0.000101073
GO:0048704	embryonic skeletal system morphogenesis	14	0.000102579
GO:0010810	regulation of cell-substrate adhesion	11	0.00010402
GO:0048667	cell morphogenesis involved in neuron differentiation	26	0.000108352
GO:0060443	mammary gland morphogenesis	10	0.000111253
GO:0007223	Wnt receptor signaling pathway, calcium modulating pathway	8	0.000115168
GO:0009967	positive regulation of signal transduction	25	0.0001154
GO:0030030	cell projection organization	38	0.000116267
GO:0042060	wound healing	19	0.000134898
GO:0030855	epithelial cell differentiation	20	0.000152462
GO:0030155	regulation of cell adhesion	17	0.000157969
GO:0001657	ureteric bud development	11	0.000161648
GO:0030199	collagen fibril organization	8	0.000163741
GO:0030182	neuron differentiation	44	0.000180765
GO:0035108	limb morphogenesis	19	0.000190286
GO:0035107	appendage morphogenesis	19	0.000190286
GO:0010647	positive regulation of cell communication	26	0.000198535
GO:0001570	vasculogenesis	11	0.000199303
GO:0048666	neuron development	35	0.000201472
GO:0007423	sensory organ development	32	0.000202322
GO:0045165	cell fate commitment	22	0.000217202
GO:0051216	cartilage development	15	0.000225933
GO:0051781	positive regulation of cell division	10	0.000230371
GO:0030516	regulation of axon extension	7	0.00023413
GO:0040007	growth	26	0.000275705
GO:0051146	striated muscle cell differentiation	16	0.000280887
GO:0009611	response to wounding	39	0.000308302
GO:0051240	positive regulation of multicellular organismal process	23	0.000353168
GO:0048701	embryonic cranial skeleton morphogenesis	8	0.000415135
GO:0001569	patterning of blood vessels	8	0.000415135
GO:0014031	mesenchymal cell development	11	0.000431596
GO:0048706	embryonic skeletal system development	15	0.000440232
GO:0016265	death	52	0.000454584
GO:0003007	heart morphogenesis	14	0.000465731
GO:0008219	cell death	51	0.000476688
GO:0051302	regulation of cell division	10	0.000537595
GO:0048762	mesenchymal cell differentiation	11	0.00061348
GO:0030879	mammary gland development	15	0.000637968
GO:0014032	neural crest cell development	9	0.000641042
GO:0035051	cardiac cell differentiation	9	0.000641042
GO:0014033	neural crest cell differentiation	9	0.000641042
GO:0060444	branching involved in mammary gland duct morphogenesis	7	0.000677752
GO:0009968	negative regulation of signal transduction	23	0.000687974
GO:0003006	reproductive developmental process	31	0.000700647
GO:0051270	regulation of cell motion	17	0.000713339
GO:0060485	mesenchyme development	11	0.000725772
GO:0010769	regulation of cell morphogenesis involved in differentiation	11	0.000725772
GO:0031175	neuron projection development	27	0.000760722
GO:0007178	transmembrane receptor protein serine/threonine kinase signaling pathway	14	0.000784106
GO:0042325	regulation of phosphorylation	33	0.000784822
GO:0016055	Wnt receptor signaling pathway	19	0.000870791
GO:0031327	negative regulation of cellular biosynthetic process	44	0.00088094
GO:0051147	regulation of muscle cell differentiation	8	0.000907723
GO:0010811	positive regulation of cell-substrate adhesion	8	0.000907723
GO:0010648	negative regulation of cell communication	24	0.000915481
GO:0048660	regulation of smooth muscle cell proliferation	7	0.00091886
GO:0048634	regulation of muscle development	10	0.00094126
GO:0045785	positive regulation of cell adhesion	10	0.00094126
GO:0042474	middle ear morphogenesis	6	0.00103483
GO:0012501	programmed cell death	47	0.00105929
GO:0009890	negative regulation of biosynthetic process	44	0.00106003
GO:0006915	apoptosis	46	0.00131209
GO:0019220	regulation of phosphate metabolic process	33	0.00145746
GO:0051174	regulation of phosphorus metabolic process	33	0.00145746
GO:0048661	positive regulation of smooth muscle cell proliferation	6	0.00147513
GO:0055010	ventricular cardiac muscle morphogenesis	6	0.00147513
GO:0051153	regulation of striated muscle cell differentiation	7	0.00159338
GO:0010558	negative regulation of macromolecule biosynthetic process	42	0.00165694
GO:0045927	positive regulation of growth	11	0.00180938
GO:0048771	tissue remodeling	10	0.00182943
GO:0030307	positive regulation of cell growth	6	0.00203922
GO:0045683	negative regulation of epidermis development	4	0.00204016
GO:0048730	epidermis morphogenesis	7	0.00204628
GO:0050770	regulation of axonogenesis	9	0.00205589
GO:0045859	regulation of protein kinase activity	23	0.00208357
GO:0010629	negative regulation of gene expression	41	0.00208973
GO:0016481	negative regulation of transcription	38	0.00216371
GO:0048608	reproductive structure development	18	0.00224874
GO:0051172	negative regulation of nitrogen compound metabolic process	40	0.00250186
GO:0050767	regulation of neurogenesis	18	0.00264865
GO:0006350	transcription	136	0.00272393
GO:0048589	developmental growth	15	0.00283056
GO:0001942	hair follicle development	10	0.00285817
GO:0022405	hair cycle process	10	0.00285817
GO:0022404	molting cycle process	10	0.00285817
GO:0008015	blood circulation	16	0.00289198
GO:0003013	circulatory system process	16	0.00289198
GO:0043549	regulation of kinase activity	23	0.0030995
GO:0060688	regulation of morphogenesis of a branching structure	7	0.00323527
GO:0016202	regulation of striated muscle tissue development	9	0.00335761
GO:0045664	regulation of neuron differentiation	15	0.00340564
GO:0060415	muscle tissue morphogenesis	6	0.00361398
GO:0055008	cardiac muscle tissue morphogenesis	6	0.00361398
GO:0045682	regulation of epidermis development	6	0.00361398
GO:0030334	regulation of cell migration	14	0.0036335
GO:0045934	negative regulation of nucleobase, nucleoside, nucleotide and nucleic acid metabolic process	39	0.0036628
GO:0042303	molting cycle	10	0.00376605
GO:0042633	hair cycle	10	0.00376605
GO:0045787	positive regulation of cell cycle	8	0.00379373
GO:0035270	endocrine system development	12	0.00393383
GO:0060603	mammary gland duct morphogenesis	7	0.0039931
GO:0010605	negative regulation of macromolecule metabolic process	47	0.00400813
GO:0043583	ear development	15	0.00407273
GO:0008038	neuron recognition	5	0.00452728
GO:0045793	positive regulation of cell size	6	0.00466263
GO:0031069	hair follicle morphogenesis	6	0.00466263
GO:0051338	regulation of transferase activity	23	0.00478169
GO:0043085	positive regulation of catalytic activity	28	0.00479778
GO:0001709	cell fate determination	7	0.00487463
GO:0048469	cell maturation	12	0.00540674
GO:0007548	sex differentiation	17	0.00545758
GO:0001658	branching involved in ureteric bud morphogenesis	7	0.0058911
GO:0060675	ureteric bud morphogenesis	7	0.0058911
GO:0055007	cardiac muscle cell differentiation	7	0.0058911
GO:0031016	pancreas development	8	0.00619806
GO:0045773	positive regulation of axon extension	4	0.0065113
GO:0051797	regulation of hair follicle development	4	0.0065113
GO:0042634	regulation of hair cycle	4	0.0065113
GO:0044093	positive regulation of molecular function	31	0.00661318
GO:0040012	regulation of locomotion	15	0.00673272
GO:0010975	regulation of neuron projection development	9	0.00684713
GO:0010941	regulation of cell death	50	0.00697139
GO:0031344	regulation of cell projection organization	10	0.00702933
GO:0021700	developmental maturation	14	0.00805764
GO:0045860	positive regulation of protein kinase activity	16	0.00819052
GO:0030282	bone mineralization	5	0.00830564
GO:0046579	positive regulation of Ras protein signal transduction	5	0.00830564
GO:0048844	artery morphogenesis	5	0.00830564
GO:0009612	response to mechanical stimulus	8	0.00833531
GO:0017015	regulation of transforming growth factor beta receptor signaling pathway	7	0.00837356
GO:0051960	regulation of nervous system development	18	0.00847713
GO:0007157	heterophilic cell adhesion	6	0.00907686
GO:0048545	response to steroid hormone stimulus	10	0.00982802
GO:0030517	negative regulation of axon extension	4	0.00995071
GO:0003018	vascular process in circulatory system	9	0.00996423
GO:0043067	regulation of programmed cell death	49	0.00999677
GO:0045137	development of primary sexual characteristics	14	0.0102306
GO:0007267	cell-cell signaling	29	0.0103473
GO:0051057	positive regulation of small GTPase mediated signal transduction	5	0.0107895
GO:0010942	positive regulation of cell death	26	0.0108061
GO:0055001	muscle cell development	10	0.0109258
GO:0001755	neural crest cell migration	6	0.0110298
GO:0006826	iron ion transport	7	0.0115285
GO:0042981	regulation of apoptosis	48	0.0122162
GO:0033674	positive regulation of kinase activity	16	0.0124202
GO:0030509	BMP signaling pathway	6	0.0132508
GO:0010552	positive regulation of specific transcription from RNA polymerase II promoter	6	0.0132508
GO:0043627	response to estrogen stimulus	7	0.0133845
GO:0043069	negative regulation of programmed cell death	25	0.0136099
GO:0060560	developmental growth involved in morphogenesis	5	0.0137062
GO:0031018	endocrine pancreas development	5	0.0137062
GO:0050771	negative regulation of axonogenesis	5	0.0137062
GO:0008361	regulation of cell size	14	0.0138079
GO:0046546	development of primary male sexual characteristics	9	0.014028
GO:0010038	response to metal ion	9	0.014028
GO:0030278	regulation of ossification	9	0.014028
GO:0060548	negative regulation of cell death	25	0.0142521
GO:0050819	negative regulation of coagulation	4	0.0142587
GO:0042035	regulation of cytokine biosynthetic process	10	0.014772
GO:0001666	response to hypoxia	10	0.014772
GO:0001932	regulation of protein amino acid phosphorylation	15	0.0150566
GO:0035282	segmentation	9	0.0156179
GO:0055002	striated muscle cell development	9	0.0156179
GO:0031032	actomyosin structure organization	6	0.0157547
GO:0006979	response to oxidative stress	12	0.016041
GO:0008217	regulation of blood pressure	10	0.0162522
GO:0070482	response to oxygen levels	10	0.0162522
GO:0043065	positive regulation of apoptosis	25	0.0163244
GO:0042471	ear morphogenesis	11	0.0163307
GO:0051347	positive regulation of transferase activity	16	0.0171066
GO:0060021	palate development	7	0.0177035
GO:0043068	positive regulation of programmed cell death	25	0.0178199
GO:0045765	regulation of angiogenesis	8	0.017966
GO:0060740	prostate gland epithelium morphogenesis	6	0.0185551
GO:0050878	regulation of body fluid levels	12	0.0187616
GO:0048640	negative regulation of developmental growth	4	0.0194618
GO:0045661	regulation of myoblast differentiation	4	0.0194618
GO:0045446	endothelial cell differentiation	4	0.0194618
GO:0051148	negative regulation of muscle cell differentiation	4	0.0194618
GO:0043066	negative regulation of apoptosis	24	0.0195697
GO:0048841	regulation of axon extension involved in axon guidance	3	0.0203963
GO:0048843	negative regulation of axon extension involved in axon guidance	3	0.0203963
GO:0060445	branching involved in salivary gland morphogenesis	5	0.0209257
GO:0046661	male sex differentiation	9	0.0211663
GO:0050680	negative regulation of epithelial cell proliferation	6	0.0216643
GO:0007435	salivary gland morphogenesis	6	0.0216643
GO:0060512	prostate gland morphogenesis	6	0.0216643
GO:0010720	positive regulation of cell development	8	0.0224369
GO:0043193	positive regulation of gene-specific transcription	7	0.0228918
GO:0009725	response to hormone stimulus	18	0.0229835
GO:0031399	regulation of protein modification process	18	0.0229835
GO:0010817	regulation of hormone levels	15	0.0234877
GO:0010876	lipid localization	15	0.0234877
GO:0050880	regulation of blood vessel size	8	0.0249376
GO:0045580	regulation of T cell differentiation	8	0.0249376
GO:0035150	regulation of tube size	8	0.0249376
GO:0018904	organic ether metabolic process	8	0.0249376
GO:0007010	cytoskeleton organization	30	0.0254216
GO:0030900	forebrain development	18	0.0254958
GO:0048635	negative regulation of muscle development	4	0.0255715
GO:0040036	regulation of fibroblast growth factor receptor signaling pathway	4	0.0255715
GO:0048146	positive regulation of fibroblast proliferation	4	0.0255715
GO:0051591	response to cAMP	4	0.0255715
GO:0048747	muscle fiber development	7	0.0258325
GO:0048332	mesoderm morphogenesis	7	0.0258325
GO:0001654	eye development	17	0.0293364
GO:0048641	regulation of skeletal muscle tissue development	5	0.0301005
GO:0031345	negative regulation of cell projection organization	5	0.0301005
GO:0016337	cell-cell adhesion	23	0.030263
GO:0048592	eye morphogenesis	10	0.0322192
GO:0010721	negative regulation of cell development	7	0.032442
GO:0002089	lens morphogenesis in camera-type eye	4	0.0325862
GO:0001937	negative regulation of endothelial cell proliferation	4	0.0325862
GO:0046686	response to cadmium ion	4	0.0325862
GO:0042246	tissue regeneration	4	0.0325862
GO:0051890	regulation of cardioblast differentiation	3	0.0326337
GO:0014866	skeletal myofibril assembly	3	0.0326337
GO:0051891	positive regulation of cardioblast differentiation	3	0.0326337
GO:0051482	elevation of cytosolic calcium ion concentration during G-protein signaling, coupled to IP3 second messenger (phospholipase C activating)	3	0.0326337
GO:0045662	negative regulation of myoblast differentiation	3	0.0326337
GO:0060666	dichotomous subdivision of terminal units involved in salivary gland branching	3	0.0326337
GO:0042330	taxis	13	0.0328206
GO:0006935	chemotaxis	13	0.0328206
GO:0007422	peripheral nervous system development	6	0.032947
GO:0022604	regulation of cell morphogenesis	12	0.0331245
GO:0010551	regulation of specific transcription from RNA polymerase II promoter	8	0.0335663
GO:0051130	positive regulation of cellular component organization	14	0.034129
GO:0001936	regulation of endothelial cell proliferation	5	0.0354474
GO:0045892	negative regulation of transcription, DNA-dependent	28	0.0354747
GO:0015674	di-, tri-valent inorganic cation transport	17	0.0358655
GO:0035272	exocrine system development	7	0.036123
GO:0001756	somitogenesis	7	0.036123
GO:0050769	positive regulation of neurogenesis	7	0.036123
GO:0050678	regulation of epithelial cell proliferation	9	0.036184
GO:0007431	salivary gland development	6	0.0373865
GO:0006897	endocytosis	19	0.0374613
GO:0010324	membrane invagination	19	0.0374613
GO:0051789	response to protein stimulus	11	0.0378911
GO:0051253	negative regulation of RNA metabolic process	28	0.0379623
GO:0030029	actin filament-based process	18	0.0394164
GO:0050730	regulation of peptidyl-tyrosine phosphorylation	8	0.0403045
GO:0033081	regulation of T cell differentiation in the thymus	4	0.0404936
GO:0043547	positive regulation of GTPase activity	4	0.0404936
GO:0002763	positive regulation of myeloid leukocyte differentiation	4	0.0404936
GO:0019915	lipid storage	4	0.0404936
GO:0006916	anti-apoptosis	11	0.0405231
GO:0035115	embryonic forelimb morphogenesis	5	0.0413075
GO:0001974	blood vessel remodeling	5	0.0413075
GO:0001825	blastocyst formation	5	0.0413075
GO:0060191	regulation of lipase activity	6	0.042175
GO:0001817	regulation of cytokine production	15	0.0432062
GO:0030036	actin cytoskeleton organization	17	0.0433925
GO:0001824	blastocyst development	8	0.0439813
GO:0006470	protein amino acid dephosphorylation	13	0.0440939
GO:0000165	MAPKKK cascade	13	0.0440939
GO:0006639	acylglycerol metabolic process	7	0.0442613
GO:0001889	liver development	7	0.0442613
GO:0002684	positive regulation of immune system process	20	0.0457853
GO:0042445	hormone metabolic process	11	0.046157
GO:0016331	morphogenesis of embryonic epithelium	10	0.0464408
GO:0001945	lymph vessel development	3	0.0470025
GO:0060600	dichotomous subdivision of an epithelial terminal unit	3	0.0470025
GO:0060438	trachea development	3	0.0470025
GO:0001710	mesodermal cell fate commitment	3	0.0470025
GO:0014812	muscle cell migration	3	0.0470025
GO:0031099	regeneration	5	0.0476817
GO:0031346	positive regulation of cell projection organization	5	0.0476817
GO:0048806	genitalia development	5	0.0476817
GO:0042036	negative regulation of cytokine biosynthetic process	4	0.0492721
GO:0006692	prostanoid metabolic process	4	0.0492721
GO:0006693	prostaglandin metabolic process	4	0.0492721
GO:0048048	embryonic eye morphogenesis	4	0.0492721
GO:0022600	digestive system process	4	0.0492721
GO:0030902	hindbrain development	9	0.0494377
GO:0032583	regulation of gene-specific transcription	9	0.0494377
GO:0010033	response to organic substance	41	0.0511557
GO:0019221	cytokine-mediated signaling pathway	8	0.0519652
GO:0010035	response to inorganic substance	11	0.0522967
GO:0006638	neutral lipid metabolic process	7	0.0534585
GO:0006662	glycerol ether metabolic process	7	0.0534585
GO:0051129	negative regulation of cellular component organization	11	0.0555606
GO:0009719	response to endogenous stimulus	18	0.0558137
GO:0051345	positive regulation of hydrolase activity	10	0.0567147
GO:0044092	negative regulation of molecular function	14	0.0580393
GO:0031214	biomineral formation	6	0.0586636
GO:0060711	labyrinthine layer development	6	0.0586636
GO:0050772	positive regulation of axonogenesis	4	0.0588928
GO:0030539	male genitalia development	4	0.0588928
GO:0045619	regulation of lymphocyte differentiation	8	0.0608044
GO:0000041	transition metal ion transport	9	0.0612089
GO:0050817	coagulation	9	0.0612089
GO:0007596	blood coagulation	9	0.0612089
GO:0006940	regulation of smooth muscle contraction	5	0.0619609
GO:0045103	intermediate filament-based process	5	0.0619609
GO:0045639	positive regulation of myeloid cell differentiation	5	0.0619609
GO:0019319	hexose biosynthetic process	5	0.0619609
GO:0060419	heart growth	3	0.063199
GO:0060710	chorio-allantoic fusion	3	0.063199
GO:0055017	cardiac muscle tissue growth	3	0.063199
GO:0042953	lipoprotein transport	3	0.063199
GO:0048103	somatic stem cell division	3	0.063199
GO:0045880	positive regulation of smoothened signaling pathway	3	0.063199
GO:0048333	mesodermal cell differentiation	3	0.063199
GO:0060038	cardiac muscle cell proliferation	3	0.063199
GO:0014855	striated muscle cell proliferation	3	0.063199
GO:0030857	negative regulation of epithelial cell differentiation	3	0.063199
GO:0030511	positive regulation of transforming growth factor beta receptor signaling pathway	3	0.063199
GO:0009100	glycoprotein metabolic process	15	0.0634343
GO:0044057	regulation of system process	19	0.0640665
GO:0021915	neural tube development	10	0.0643202
GO:0016051	carbohydrate biosynthetic process	10	0.0643202
GO:0001707	mesoderm formation	6	0.0648699
GO:0006641	triglyceride metabolic process	6	0.0648699
GO:0032535	regulation of cellular component size	16	0.0654263
GO:0007599	hemostasis	9	0.0654909
GO:0007498	mesoderm development	8	0.0655486
GO:0035148	tube lumen formation	8	0.0655486
GO:0007264	small GTPase mediated signal transduction	23	0.0677726
GO:0048593	camera-type eye morphogenesis	7	0.0692738
GO:0030218	erythrocyte differentiation	7	0.0692738
GO:0048742	regulation of skeletal muscle fiber development	4	0.0693204
GO:0030500	regulation of bone mineralization	4	0.0693204
GO:0030512	negative regulation of transforming growth factor beta receptor signaling pathway	4	0.0693204
GO:0070167	regulation of biomineral formation	4	0.0693204
GO:0035050	embryonic heart tube development	4	0.0693204
GO:0001829	trophectodermal cell differentiation	4	0.0693204
GO:0001947	heart looping	5	0.0698529
GO:0051495	positive regulation of cytoskeleton organization	5	0.0698529
GO:0007586	digestion	5	0.0698529
GO:0030178	negative regulation of Wnt receptor signaling pathway	5	0.0698529
GO:0021537	telencephalon development	9	0.0699537
GO:0007519	skeletal muscle tissue development	9	0.0699537
GO:0030335	positive regulation of cell migration	6	0.0714289
GO:0046165	alcohol biosynthetic process	6	0.0714289
GO:0050808	synapse organization	7	0.0750856
GO:0008283	cell proliferation	22	0.0751919
GO:0035136	forelimb morphogenesis	5	0.0782335
GO:0060193	positive regulation of lipase activity	5	0.0782335
GO:0050768	negative regulation of neurogenesis	6	0.0783375
GO:0060538	skeletal muscle organ development	9	0.0794238
GO:0007369	gastrulation	9	0.0794238
GO:0045995	regulation of embryonic development	4	0.0805151
GO:0018149	peptide cross-linking	4	0.0805151
GO:0060713	labyrinthine layer morphogenesis	4	0.0805151
GO:0060425	lung morphogenesis	4	0.0805151
GO:0006949	syncytium formation	3	0.0809485
GO:0008016	regulation of heart contraction	7	0.0811658
GO:0006917	induction of apoptosis	16	0.0836522
GO:0012502	induction of programmed cell death	16	0.0836522
GO:0046578	regulation of Ras protein signal transduction	17	0.0846624
GO:0009628	response to abiotic stimulus	22	0.0854411
GO:0030850	prostate gland development	6	0.085591
GO:0030111	regulation of Wnt receptor signaling pathway	6	0.085591
GO:0008406	gonad development	10	0.0860399
GO:0048839	inner ear development	10	0.0860399
GO:0043086	negative regulation of catalytic activity	11	0.0864764
GO:0032268	regulation of cellular protein metabolic process	24	0.0871097
GO:0051325	interphase	7	0.0875124
GO:0034101	erythrocyte homeostasis	7	0.0875124
GO:0033673	negative regulation of kinase activity	7	0.0875124
GO:0009266	response to temperature stimulus	7	0.0875124
GO:0006469	negative regulation of protein kinase activity	7	0.0875124
GO:0051336	regulation of hydrolase activity	18	0.0884283
GO:0010627	regulation of protein kinase cascade	15	0.0891951
GO:0044087	regulation of cellular component biogenesis	10	0.0908507
GO:0048483	autonomic nervous system development	4	0.092433
GO:0046660	female sex differentiation	8	0.0925259
GO:0001704	formation of primary germ layer	6	0.0931837
GO:0042063	gliogenesis	7	0.0941226
GO:0010638	positive regulation of organelle organization	7	0.0941226
GO:0021983	pituitary gland development	5	0.0964085
GO:0043010	camera-type eye development	13	0.0972112

## Sheet: Supplementary Data 2b
Supplementary Data 2b. GOBPs represented by the down-regulated genes in Pontin-depleted ES cells
GOBP_ID	Term description	Count	P-value
GO:0016126	sterol biosynthetic process	14	2.29915e-07
GO:0016125	sterol metabolic process	22	6.13999e-07
GO:0006096	glycolysis	15	6.44927e-06
GO:0022403	cell cycle phase	51	1.39311e-05
GO:0006007	glucose catabolic process	15	5.32559e-05
GO:0007049	cell cycle	89	1.12496e-07
GO:0051056	regulation of small GTPase mediated signal transduction	44	1.92848e-07
GO:0022402	cell cycle process	63	4.02848e-07
GO:0030030	cell projection organization	54	5.5288e-07
GO:0006695	cholesterol biosynthetic process	12	5.86142e-07
GO:0051493	regulation of cytoskeleton organization	25	1.04811e-06
GO:0007018	microtubule-based movement	25	1.54214e-06
GO:0008203	cholesterol metabolic process	20	2.26253e-06
GO:0051276	chromosome organization	61	4.64512e-06
GO:0000279	M phase	46	1.26884e-05
GO:0051129	negative regulation of cellular component organization	22	1.59505e-05
GO:0044275	cellular carbohydrate catabolic process	17	1.80481e-05
GO:0033043	regulation of organelle organization	30	1.896e-05
GO:0010639	negative regulation of organelle organization	17	2.81939e-05
GO:0006796	phosphate metabolic process	105	4.17342e-05
GO:0006793	phosphorus metabolic process	105	4.17342e-05
GO:0045449	regulation of transcription	232	4.53404e-05
GO:0006694	steroid biosynthetic process	18	4.55912e-05
GO:0007017	microtubule-based process	36	4.68813e-05
GO:0019320	hexose catabolic process	15	5.32559e-05
GO:0043242	negative regulation of protein complex disassembly	12	7.20039e-05
GO:0051327	M phase of meiotic cell cycle	20	7.6679e-05
GO:0007126	meiosis	20	7.6679e-05
GO:0016052	carbohydrate catabolic process	19	7.90887e-05
GO:0046365	monosaccharide catabolic process	15	8.36542e-05
GO:0051494	negative regulation of cytoskeleton organization	14	9.16318e-05
GO:0031175	neuron projection development	36	9.27754e-05
GO:0051321	meiotic cell cycle	20	0.000105579
GO:0019318	hexose metabolic process	30	0.000110534
GO:0046578	regulation of Ras protein signal transduction	31	0.000161346
GO:0006006	glucose metabolic process	26	0.00016906
GO:0005996	monosaccharide metabolic process	32	0.000186987
GO:0046164	alcohol catabolic process	16	0.000196158
GO:0016310	phosphorylation	87	0.000217449
GO:0007242	intracellular signaling cascade	106	0.000233861
GO:0006468	protein amino acid phosphorylation	79	0.000247586
GO:0048666	neuron development	43	0.000248512
GO:0008202	steroid metabolic process	28	0.000276741
GO:0006350	transcription	185	0.000307713
GO:0007010	cytoskeleton organization	46	0.000382927
GO:0016568	chromatin modification	36	0.000444797
GO:0070507	regulation of microtubule cytoskeleton organization	11	0.000470858
GO:0031114	regulation of microtubule depolymerization	7	0.000510898
GO:0007026	negative regulation of microtubule depolymerization	7	0.000510898
GO:0048858	cell projection morphogenesis	32	0.000511412
GO:0007140	male meiosis	8	0.000516064
GO:0043244	regulation of protein complex disassembly	12	0.000539434
GO:0006816	calcium ion transport	22	0.00080286
GO:0032886	regulation of microtubule-based process	12	0.000817791
GO:0032990	cell part morphogenesis	32	0.0011633
GO:0031111	negative regulation of microtubule polymerization or depolymerization	7	0.00118061
GO:0016042	lipid catabolic process	23	0.00130665
GO:0048878	chemical homeostasis	48	0.00134297
GO:0006732	coenzyme metabolic process	24	0.0013644
GO:0031110	regulation of microtubule polymerization or depolymerization	9	0.0014157
GO:0000902	cell morphogenesis	42	0.00150509
GO:0030182	neuron differentiation	51	0.00172484
GO:0050808	synapse organization	12	0.00173363
GO:0051186	cofactor metabolic process	28	0.00189727
GO:0032869	cellular response to insulin stimulus	11	0.00209709
GO:0032870	cellular response to hormone stimulus	13	0.00229087
GO:0000087	M phase of mitotic cell cycle	29	0.00238788
GO:0048812	neuron projection morphogenesis	27	0.0024193
GO:0016053	organic acid biosynthetic process	23	0.00254316
GO:0046394	carboxylic acid biosynthetic process	23	0.00254316
GO:0032868	response to insulin stimulus	13	0.00266536
GO:0000280	nuclear division	28	0.00352235
GO:0007067	mitosis	28	0.00352235
GO:0043087	regulation of GTPase activity	17	0.00352416
GO:0006355	regulation of transcription, DNA-dependent	149	0.00370878
GO:0006325	chromatin organization	41	0.00377278
GO:0051252	regulation of RNA metabolic process	151	0.00378449
GO:0035023	regulation of Rho protein signal transduction	16	0.00406373
GO:0007141	male meiosis I	5	0.00407442
GO:0007062	sister chromatid cohesion	5	0.00407442
GO:0030705	cytoskeleton-dependent intracellular transport	9	0.0043797
GO:0042592	homeostatic process	67	0.00473123
GO:0030029	actin filament-based process	26	0.00489273
GO:0007015	actin filament organization	12	0.00522578
GO:0007059	chromosome segregation	13	0.00535256
GO:0001666	response to hypoxia	13	0.00535256
GO:0051336	regulation of hydrolase activity	28	0.00540495
GO:0044271	nitrogen compound biosynthetic process	39	0.00543577
GO:0000278	mitotic cell cycle	33	0.00556494
GO:0048285	organelle fission	28	0.00578845
GO:0006897	endocytosis	27	0.00594312
GO:0010324	membrane invagination	27	0.00594312
GO:0070482	response to oxygen levels	13	0.00608635
GO:0015674	di-, tri-valent inorganic cation transport	24	0.00631758
GO:0008610	lipid biosynthetic process	37	0.00632659
GO:0009066	aspartate family amino acid metabolic process	7	0.00718085
GO:0060249	anatomical structure homeostasis	15	0.0073148
GO:0007409	axonogenesis	24	0.00732998
GO:0048667	cell morphogenesis involved in neuron differentiation	26	0.00750919
GO:0030071	regulation of mitotic metaphase/anaphase transition	6	0.00751109
GO:0003012	muscle system process	13	0.00779143
GO:0032989	cellular component morphogenesis	43	0.00850583
GO:0051301	cell division	36	0.00863302
GO:0032956	regulation of actin cytoskeleton organization	12	0.00890831
GO:0006936	muscle contraction	12	0.00890831
GO:0010565	regulation of cellular ketone metabolic process	7	0.00905302
GO:0048864	stem cell development	7	0.00905302
GO:0046631	alpha-beta T cell activation	7	0.00905302
GO:0006085	acetyl-CoA biosynthetic process	4	0.00914597
GO:0008088	axon cargo transport	5	0.00934046
GO:0003006	reproductive developmental process	34	0.0100213
GO:0032970	regulation of actin filament-based process	12	0.0100842
GO:0045444	fat cell differentiation	12	0.0100842
GO:0040029	regulation of gene expression, epigenetic	13	0.0110252
GO:0051705	behavioral interaction between organisms	8	0.0113003
GO:0048863	stem cell differentiation	8	0.0113003
GO:0010970	microtubule-based transport	6	0.0128405
GO:0032318	regulation of Ras GTPase activity	14	0.0129542
GO:0044087	regulation of cellular component biogenesis	15	0.0133703
GO:0044057	regulation of system process	27	0.0137629
GO:0006633	fatty acid biosynthetic process	14	0.0143077
GO:0009108	coenzyme biosynthetic process	12	0.0143334
GO:0006091	generation of precursor metabolites and energy	33	0.0144519
GO:0033554	cellular response to stress	47	0.0146569
GO:0044242	cellular lipid catabolic process	11	0.0147795
GO:0000904	cell morphogenesis involved in differentiation	28	0.0148103
GO:0048167	regulation of synaptic plasticity	10	0.0149161
GO:0048814	regulation of dendrite morphogenesis	4	0.0150349
GO:0007094	mitotic cell cycle spindle assembly checkpoint	4	0.0150349
GO:0045841	negative regulation of mitotic metaphase/anaphase transition	4	0.0150349
GO:0043254	regulation of protein complex assembly	12	0.0160133
GO:0051188	cofactor biosynthetic process	15	0.0160768
GO:0030036	actin cytoskeleton organization	23	0.0161139
GO:0046632	alpha-beta T cell differentiation	6	0.0162729
GO:0019217	regulation of fatty acid metabolic process	6	0.0162729
GO:0019953	sexual reproduction	45	0.016402
GO:0032271	regulation of protein polymerization	11	0.016646
GO:0032504	multicellular organism reproduction	47	0.0179175
GO:0048609	reproductive process in a multicellular organism	47	0.0179175
GO:0006564	L-serine biosynthetic process	3	0.0191147
GO:0006689	ganglioside catabolic process	3	0.0191147
GO:0008064	regulation of actin polymerization or depolymerization	10	0.0192475
GO:0016192	vesicle-mediated transport	52	0.0210272
GO:0030832	regulation of actin filament length	10	0.0217248
GO:0007626	locomotory behavior	30	0.0217855
GO:0006511	ubiquitin-dependent protein catabolic process	20	0.0218252
GO:0031644	regulation of neurological system process	17	0.0221049
GO:0031577	spindle checkpoint	4	0.0226037
GO:0050773	regulation of dendrite development	4	0.0226037
GO:0045839	negative regulation of mitosis	4	0.0226037
GO:0051784	negative regulation of nuclear division	4	0.0226037
GO:0018210	peptidyl-threonine modification	5	0.0232404
GO:0018107	peptidyl-threonine phosphorylation	5	0.0232404
GO:0008286	insulin receptor signaling pathway	7	0.0237891
GO:0016044	membrane organization	33	0.0247256
GO:0007169	transmembrane receptor protein tyrosine kinase signaling pathway	25	0.0253225
GO:0008542	visual learning	7	0.0279751
GO:0050873	brown fat cell differentiation	7	0.0279751
GO:0006259	DNA metabolic process	47	0.0281128
GO:0006631	fatty acid metabolic process	24	0.0281221
GO:0051969	regulation of transmission of nerve impulse	16	0.0283107
GO:0030833	regulation of actin filament polymerization	9	0.0284477
GO:0031076	embryonic camera-type eye development	5	0.0296795
GO:0035176	social behavior	5	0.0296795
GO:0051017	actin filament bundle formation	5	0.0296795
GO:0019827	stem cell maintenance	6	0.0300412
GO:0008299	isoprenoid biosynthetic process	6	0.0300412
GO:0017148	negative regulation of translation	6	0.0300412
GO:0001655	urogenital system development	20	0.0301466
GO:0035282	segmentation	10	0.0305166
GO:0006974	response to DNA damage stimulus	34	0.0307364
GO:0019637	organophosphate metabolic process	23	0.0312474
GO:0010648	negative regulation of cell communication	24	0.0313804
GO:0009792	embryonic development ending in birth or egg hatching	47	0.0324991
GO:0010876	lipid localization	18	0.0327261
GO:0030900	forebrain development	22	0.0328346
GO:0050804	regulation of synaptic transmission	15	0.0336879
GO:0007276	gamete generation	38	0.0338444
GO:0045893	positive regulation of transcription, DNA-dependent	46	0.0344293
GO:0006754	ATP biosynthetic process	13	0.0349695
GO:0031329	regulation of cellular catabolic process	6	0.0358712
GO:0000723	telomere maintenance	6	0.0358712
GO:0007066	female meiosis sister chromatid cohesion	3	0.0361546
GO:0021700	developmental maturation	15	0.0362738
GO:0016358	dendrite development	8	0.0374035
GO:0032483	regulation of Rab protein signal transduction	8	0.0374035
GO:0032313	regulation of Rab GTPase activity	8	0.0374035
GO:0007292	female gamete generation	10	0.0375964
GO:0008015	blood circulation	16	0.0377117
GO:0003013	circulatory system process	16	0.0377117
GO:0007632	visual behavior	7	0.0377355
GO:0051254	positive regulation of RNA metabolic process	46	0.0381438
GO:0008217	regulation of blood pressure	11	0.038305
GO:0060538	skeletal muscle organ development	12	0.0383569
GO:0007369	gastrulation	12	0.0383569
GO:0043009	chordate embryonic development	46	0.0407256
GO:0009968	negative regulation of signal transduction	22	0.0409482
GO:0045941	positive regulation of transcription	51	0.041041
GO:0007050	cell cycle arrest	10	0.0415245
GO:0055114	oxidation reduction	69	0.0417311
GO:0006310	DNA recombination	12	0.0417531
GO:0006281	DNA repair	27	0.0417677
GO:0042593	glucose homeostasis	8	0.0422481
GO:0033500	carbohydrate homeostasis	8	0.0422481
GO:0032200	telomere organization	6	0.0423506
GO:0001556	oocyte maturation	4	0.0428036
GO:0048596	embryonic camera-type eye morphogenesis	4	0.0428036
GO:0045596	negative regulation of cell differentiation	23	0.0430783
GO:0048741	skeletal muscle fiber development	7	0.0433365
GO:0010628	positive regulation of gene expression	52	0.0441735
GO:0035194	posttranscriptional gene silencing by RNA	5	0.0454185
GO:0070192	chromosome organization involved in meiosis	5	0.0454185
GO:0007129	synapsis	5	0.0454185
GO:0016441	posttranscriptional gene silencing	5	0.0454185
GO:0007283	spermatogenesis	30	0.0457479
GO:0048232	male gamete generation	30	0.0457479
GO:0030098	lymphocyte differentiation	16	0.0461045
GO:0043434	response to peptide hormone stimulus	14	0.0464973
GO:0006090	pyruvate metabolic process	6	0.049489
GO:0009894	regulation of catabolic process	9	0.0495162
GO:0022604	regulation of cell morphogenesis	14	0.0535046
GO:0048729	tissue morphogenesis	28	0.0537461
GO:0045132	meiotic chromosome segregation	4	0.0553523
GO:0006730	one-carbon metabolic process	16	0.0557323
GO:0035137	hindlimb morphogenesis	7	0.0560258
GO:0055088	lipid homeostasis	7	0.0560258
GO:0046479	glycosphingolipid catabolic process	3	0.0570113
GO:0051177	meiotic sister chromatid cohesion	3	0.0570113
GO:0016188	synaptic vesicle maturation	3	0.0570113
GO:0009214	cyclic nucleotide catabolic process	3	0.0570113
GO:0046653	tetrahydrofolate metabolic process	3	0.0570113
GO:0043691	reverse cholesterol transport	3	0.0570113
GO:0031529	ruffle organization	3	0.0570113
GO:0035278	gene silencing by miRNA, negative regulation of translation	3	0.0570113
GO:0042632	cholesterol homeostasis	6	0.057291
GO:0055092	sterol homeostasis	6	0.057291
GO:0045786	negative regulation of cell cycle	8	0.0591377
GO:0044265	cellular macromolecule catabolic process	62	0.0601958
GO:0007167	enzyme linked receptor protein signaling pathway	31	0.061909
GO:0006869	lipid transport	16	0.0628687
GO:0043062	extracellular structure organization	19	0.062969
GO:0007127	meiosis I	7	0.0631244
GO:0048598	embryonic morphogenesis	39	0.0633949
GO:0046034	ATP metabolic process	13	0.0639075
GO:0008652	cellular amino acid biosynthetic process	8	0.0655703
GO:0006163	purine nucleotide metabolic process	20	0.0658114
GO:0007519	skeletal muscle tissue development	11	0.0688916
GO:0032535	regulation of cellular component size	20	0.0691492
GO:0006357	regulation of transcription from RNA polymerase II promoter	62	0.0702507
GO:0007088	regulation of mitosis	7	0.0707278
GO:0001707	mesoderm formation	7	0.0707278
GO:0051783	regulation of nuclear division	7	0.0707278
GO:0009187	cyclic nucleotide metabolic process	7	0.0707278
GO:0001838	embryonic epithelial tube formation	9	0.072203
GO:0001667	ameboidal cell migration	8	0.0724086
GO:0042476	odontogenesis	8	0.0724086
GO:0015758	glucose transport	6	0.0748795
GO:0042558	pteridine and derivative metabolic process	5	0.0761599
GO:0006644	phospholipid metabolic process	20	0.0761652
GO:0055082	cellular chemical homeostasis	30	0.0764028
GO:0021915	neural tube development	12	0.0765055
GO:0019941	modification-dependent protein catabolic process	52	0.0768905
GO:0043632	modification-dependent macromolecule catabolic process	52	0.0768905
GO:0009201	ribonucleoside triphosphate biosynthetic process	13	0.0779311
GO:0009206	purine ribonucleoside triphosphate biosynthetic process	13	0.0779311
GO:0048341	paraxial mesoderm formation	3	0.0809439
GO:0045974	regulation of translation, ncRNA-mediated	3	0.0809439
GO:0019377	glycolipid catabolic process	3	0.0809439
GO:0040033	negative regulation of translation, ncRNA-mediated	3	0.0809439
GO:0032411	positive regulation of transporter activity	3	0.0809439
GO:0045935	positive regulation of nucleobase, nucleoside, nucleotide and nucleic acid metabolic process	52	0.0817142
GO:0007605	sensory perception of sound	12	0.0818399
GO:0006790	sulfur metabolic process	13	0.0830072
GO:0009145	purine nucleoside triphosphate biosynthetic process	13	0.0830072
GO:0060541	respiratory system development	16	0.0833277
GO:0048489	synaptic vesicle transport	6	0.0846513
GO:0031047	gene silencing by RNA	6	0.0846513
GO:0008154	actin polymerization or depolymerization	4	0.084943
GO:0060736	prostate gland growth	4	0.084943
GO:0006760	folic acid and derivative metabolic process	4	0.084943
GO:0007517	muscle organ development	21	0.0860089
GO:0050801	ion homeostasis	32	0.0871506
GO:0045944	positive regulation of transcription from RNA polymerase II promoter	38	0.087239
GO:0006873	cellular ion homeostasis	29	0.0873279
GO:0006518	peptide metabolic process	7	0.0874397
GO:0048747	muscle fiber development	7	0.0874397
GO:0048332	mesoderm morphogenesis	7	0.0874397
GO:0030518	steroid hormone receptor signaling pathway	5	0.0882339
GO:0030835	negative regulation of actin filament depolymerization	5	0.0882339
GO:0009142	nucleoside triphosphate biosynthetic process	13	0.0882858
GO:0046777	protein amino acid autophosphorylation	10	0.0894281
GO:0016567	protein ubiquitination	10	0.0894281
GO:0030217	T cell differentiation	11	0.0918313
GO:0048568	embryonic organ development	27	0.0918833
GO:0044257	cellular protein catabolic process	54	0.091988
GO:0031344	regulation of cell projection organization	9	0.0927626
GO:0042110	T cell activation	15	0.0933438
GO:0008645	hexose transport	6	0.0950577
GO:0010959	regulation of metal ion transport	8	0.0953516
GO:0006164	purine nucleotide biosynthetic process	17	0.0962014
GO:0060606	tube closure	7	0.0965372
GO:0048477	oogenesis	7	0.0965372
GO:0001843	neural tube closure	7	0.0965372
GO:0001822	kidney development	14	0.0991585
GO:0001890	placenta development	12	0.0991961

## Sheet: Supplementary Data 2c
Supplementary Data 2c. GOBPs represented by the up-regulated genes in Oct4-depleted ES cells
GOBP_ID	Term description	Count	P-value
GO:0006355	regulation of transcription, DNA-dependent	347	5.82353e-21
GO:0051252	regulation of RNA metabolic process	349	2.42199e-20
GO:0045449	regulation of transcription	452	9.7771e-14
GO:0048598	embryonic morphogenesis	108	3.29479e-13
GO:0048568	embryonic organ development	80	2.22363e-12
GO:0006357	regulation of transcription from RNA polymerase II promoter	158	2.36486e-12
GO:0043009	chordate embryonic development	118	4.7418e-12
GO:0009792	embryonic development ending in birth or egg hatching	118	9.28441e-12
GO:0045941	positive regulation of transcription	126	4.86609e-11
GO:0010628	positive regulation of gene expression	127	1.57221e-10
GO:0045893	positive regulation of transcription, DNA-dependent	112	2.51573e-10
GO:0045944	positive regulation of transcription from RNA polymerase II promoter	100	2.88814e-10
GO:0007507	heart development	71	3.53796e-10
GO:0051254	positive regulation of RNA metabolic process	112	3.98857e-10
GO:0045935	positive regulation of nucleobase, nucleoside, nucleotide and nucleic acid metabolic process	130	4.01959e-10
GO:0051173	positive regulation of nitrogen compound metabolic process	132	8.63223e-10
GO:0010557	positive regulation of macromolecule biosynthetic process	131	2.81745e-09
GO:0031328	positive regulation of cellular biosynthetic process	135	3.22947e-09
GO:0010604	positive regulation of macromolecule metabolic process	150	3.94688e-09
GO:0006350	transcription	350	4.40744e-09
GO:0009891	positive regulation of biosynthetic process	135	5.81847e-09
GO:0007389	pattern specification process	81	6.02584e-09
GO:0001944	vasculature development	73	1.26423e-08
GO:0001701	in utero embryonic development	76	2.04434e-08
GO:0001568	blood vessel development	71	2.38858e-08
GO:0007167	enzyme linked receptor protein signaling pathway	77	2.50573e-08
GO:0042325	regulation of phosphorylation	80	3.74449e-08
GO:0019220	regulation of phosphate metabolic process	81	9.75015e-08
GO:0051174	regulation of phosphorus metabolic process	81	9.75015e-08
GO:0048729	tissue morphogenesis	68	1.05191e-07
GO:0035295	tube development	73	1.42222e-07
GO:0001501	skeletal system development	77	1.7545e-07
GO:0048562	embryonic organ morphogenesis	50	4.35669e-07
GO:0006811	ion transport	154	1.16053e-06
GO:0007178	transmembrane receptor protein serine/threonine kinase signaling pathway	30	1.16066e-06
GO:0006468	protein amino acid phosphorylation	141	1.21941e-06
GO:0046942	carboxylic acid transport	35	1.22999e-06
GO:0000902	cell morphogenesis	79	1.31534e-06
GO:0015849	organic acid transport	35	1.59842e-06
GO:0006793	phosphorus metabolic process	180	2.01223e-06
GO:0006796	phosphate metabolic process	180	2.01223e-06
GO:0030030	cell projection organization	80	2.50031e-06
GO:0007242	intracellular signaling cascade	188	2.52561e-06
GO:0043549	regulation of kinase activity	54	4.16603e-06
GO:0002009	morphogenesis of an epithelium	50	4.3513e-06
GO:0006897	endocytosis	53	4.80136e-06
GO:0010324	membrane invagination	53	4.80136e-06
GO:0032989	cellular component morphogenesis	85	5.19792e-06
GO:0051338	regulation of transferase activity	55	5.90814e-06
GO:0048736	appendage development	38	6.29473e-06
GO:0060173	limb development	38	6.29473e-06
GO:0030326	embryonic limb morphogenesis	33	6.63814e-06
GO:0035113	embryonic appendage morphogenesis	33	6.63814e-06
GO:0035107	appendage morphogenesis	37	7.0413e-06
GO:0035108	limb morphogenesis	37	7.0413e-06
GO:0060429	epithelium development	69	7.6742e-06
GO:0048704	embryonic skeletal system morphogenesis	25	8.03652e-06
GO:0048514	blood vessel morphogenesis	54	1.09936e-05
GO:0044093	positive regulation of molecular function	75	1.26711e-05
GO:0048706	embryonic skeletal system development	29	1.53483e-05
GO:0030001	metal ion transport	100	1.61981e-05
GO:0045859	regulation of protein kinase activity	51	1.70247e-05
GO:0016044	membrane organization	68	1.7099e-05
GO:0055085	transmembrane transport	103	1.90533e-05
GO:0033674	positive regulation of kinase activity	39	2.31053e-05
GO:0048705	skeletal system morphogenesis	39	2.31053e-05
GO:0003002	regionalization	56	2.68998e-05
GO:0043085	positive regulation of catalytic activity	65	3.03861e-05
GO:0006812	cation transport	112	3.05994e-05
GO:0001655	urogenital system development	42	3.18522e-05
GO:0001890	placenta development	29	4.08257e-05
GO:0000904	cell morphogenesis involved in differentiation	55	4.1343e-05
GO:0016310	phosphorylation	147	4.40889e-05
GO:0001763	morphogenesis of a branching structure	37	5.30174e-05
GO:0048701	embryonic cranial skeleton morphogenesis	13	5.72887e-05
GO:0051347	positive regulation of transferase activity	39	5.77283e-05
GO:0001822	kidney development	33	6.10149e-05
GO:0035239	tube morphogenesis	46	7.67033e-05
GO:0010629	negative regulation of gene expression	91	8.47191e-05
GO:0006928	cell motion	83	9.18271e-05
GO:0000165	MAPKKK cascade	34	9.57626e-05
GO:0045860	positive regulation of protein kinase activity	36	0.00010473
GO:0007179	transforming growth factor beta receptor signaling pathway	19	0.000107211
GO:0007243	protein kinase cascade	58	0.0001253
GO:0001932	regulation of protein amino acid phosphorylation	35	0.000143734
GO:0016481	negative regulation of transcription	83	0.000148065
GO:0015674	di-, tri-valent inorganic cation transport	43	0.000161364
GO:0042692	muscle cell differentiation	34	0.000165407
GO:0048858	cell projection morphogenesis	51	0.000168466
GO:0006865	amino acid transport	24	0.000173244
GO:0030323	respiratory tube development	33	0.000190246
GO:0042127	regulation of cell proliferation	112	0.000197856
GO:0010558	negative regulation of macromolecule biosynthetic process	90	0.000284742
GO:0030198	extracellular matrix organization	30	0.000288342
GO:0048666	neuron development	67	0.000304836
GO:0032990	cell part morphogenesis	52	0.000307033
GO:0030324	lung development	32	0.000311661
GO:0046578	regulation of Ras protein signal transduction	46	0.000313464
GO:0051056	regulation of small GTPase mediated signal transduction	55	0.00031475
GO:0048667	cell morphogenesis involved in neuron differentiation	46	0.000357177
GO:0001892	embryonic placenta development	21	0.00037651
GO:0006644	phospholipid metabolic process	42	0.000438586
GO:0007409	axonogenesis	42	0.000438586
GO:0000122	negative regulation of transcription from RNA polymerase II promoter	55	0.000442577
GO:0009952	anterior/posterior pattern formation	40	0.00045007
GO:0010941	regulation of cell death	114	0.000523751
GO:0045017	glycerolipid biosynthetic process	20	0.000529332
GO:0060541	respiratory system development	34	0.000529527
GO:0016192	vesicle-mediated transport	97	0.000551381
GO:0050801	ion homeostasis	66	0.000575821
GO:0042981	regulation of apoptosis	112	0.000586381
GO:0006873	cellular ion homeostasis	60	0.000617488
GO:0019637	organophosphate metabolic process	44	0.000623475
GO:0007517	muscle organ development	44	0.000623475
GO:0048732	gland development	48	0.000629328
GO:0043067	regulation of programmed cell death	113	0.000631225
GO:0002053	positive regulation of mesenchymal cell proliferation	11	0.000635761
GO:0009890	negative regulation of biosynthetic process	91	0.000650661
GO:0060562	epithelial tube morphogenesis	31	0.000704851
GO:0006816	calcium ion transport	33	0.000717582
GO:0045934	negative regulation of nucleobase, nucleoside, nucleotide and nucleic acid metabolic process	84	0.000804279
GO:0010605	negative regulation of macromolecule metabolic process	103	0.000826548
GO:0045892	negative regulation of transcription, DNA-dependent	68	0.000834703
GO:0048754	branching morphogenesis of a tube	27	0.000903166
GO:0010464	regulation of mesenchymal cell proliferation	11	0.000974887
GO:0051253	negative regulation of RNA metabolic process	68	0.000998574
GO:0022612	gland morphogenesis	25	0.00100327
GO:0051172	negative regulation of nitrogen compound metabolic process	84	0.00109848
GO:0031175	neuron projection development	51	0.00110651
GO:0043583	ear development	29	0.00111401
GO:0031327	negative regulation of cellular biosynthetic process	89	0.00113789
GO:0008285	negative regulation of cell proliferation	52	0.00117984
GO:0030029	actin filament-based process	43	0.00118293
GO:0048812	neuron projection morphogenesis	43	0.00118293
GO:0007169	transmembrane receptor protein tyrosine kinase signaling pathway	46	0.00120055
GO:0007423	sensory organ development	58	0.00122246
GO:0055082	cellular chemical homeostasis	60	0.00122483
GO:0010942	positive regulation of cell death	57	0.00127998
GO:0042471	ear morphogenesis	23	0.00132596
GO:0035162	embryonic hemopoiesis	7	0.00136485
GO:0030879	mammary gland development	25	0.00143599
GO:0030509	BMP signaling pathway	11	0.00144885
GO:0030182	neuron differentiation	83	0.00145197
GO:0043065	positive regulation of apoptosis	56	0.00147635
GO:0007219	Notch signaling pathway	18	0.00167803
GO:0015837	amine transport	26	0.00174073
GO:0043068	positive regulation of programmed cell death	56	0.00178657
GO:0043406	positive regulation of MAP kinase activity	19	0.00184994
GO:0008654	phospholipid biosynthetic process	24	0.00197663
GO:0030199	collagen fibril organization	10	0.00197758
GO:0006643	membrane lipid metabolic process	20	0.00199593
GO:0042592	homeostatic process	114	0.00201185
GO:0006650	glycerophospholipid metabolic process	25	0.00201988
GO:0043062	extracellular structure organization	37	0.00203654
GO:0007411	axon guidance	27	0.00206458
GO:0003007	heart morphogenesis	22	0.00221367
GO:0048878	chemical homeostasis	76	0.00224611
GO:0046486	glycerolipid metabolic process	33	0.00224891
GO:0016202	regulation of striated muscle tissue development	15	0.00230988
GO:0043405	regulation of MAP kinase activity	24	0.00234364
GO:0007010	cytoskeleton organization	69	0.00239
GO:0048332	mesoderm morphogenesis	14	0.00252387
GO:0030031	cell projection assembly	21	0.00255403
GO:0060445	branching involved in salivary gland morphogenesis	9	0.00267265
GO:0060537	muscle tissue development	34	0.00284
GO:0048286	lung alveolus development	10	0.00290653
GO:0048634	regulation of muscle development	15	0.00296057
GO:0007229	integrin-mediated signaling pathway	22	0.00315417
GO:0035023	regulation of Rho protein signal transduction	24	0.00325263
GO:0006665	sphingolipid metabolic process	19	0.00339032
GO:0014706	striated muscle tissue development	32	0.00339942
GO:0042472	inner ear morphogenesis	20	0.00354396
GO:0000186	activation of MAPKK activity	8	0.00355286
GO:0001525	angiogenesis	33	0.00374611
GO:0031399	regulation of protein modification process	39	0.00380807
GO:0051094	positive regulation of developmental process	48	0.00381541
GO:0001656	metanephros development	18	0.00389888
GO:0048839	inner ear development	24	0.00444099
GO:0001707	mesoderm formation	13	0.00465375
GO:0030900	forebrain development	39	0.0047182
GO:0007498	mesoderm development	18	0.00472822
GO:0000187	activation of MAPK activity	16	0.00512808
GO:0016477	cell migration	52	0.00535118
GO:0019725	cellular homeostasis	70	0.00555685
GO:0009100	glycoprotein metabolic process	35	0.00556619
GO:0045851	pH reduction	6	0.00557249
GO:0007155	cell adhesion	107	0.0057987
GO:0048660	regulation of smooth muscle cell proliferation	9	0.00582658
GO:0045634	regulation of melanocyte differentiation	5	0.00583871
GO:0050932	regulation of pigment cell differentiation	5	0.00583871
GO:0046474	glycerophospholipid biosynthetic process	15	0.00585865
GO:0018108	peptidyl-tyrosine phosphorylation	13	0.00596604
GO:0018212	peptidyl-tyrosine modification	13	0.00596604
GO:0048638	regulation of developmental growth	13	0.00596604
GO:0022610	biological adhesion	107	0.00613195
GO:0032147	activation of protein kinase activity	16	0.0062797
GO:0030036	actin cytoskeleton organization	38	0.00672616
GO:0070085	glycosylation	24	0.00688459
GO:0043413	biopolymer glycosylation	24	0.00688459
GO:0006486	protein amino acid glycosylation	24	0.00688459
GO:0042733	embryonic digit morphogenesis	11	0.00727542
GO:0055067	monovalent inorganic cation homeostasis	13	0.00755474
GO:0060078	regulation of postsynaptic membrane potential	10	0.0078346
GO:0048738	cardiac muscle tissue development	17	0.00792339
GO:0007050	cell cycle arrest	17	0.00792339
GO:0051180	vitamin transport	8	0.00816814
GO:0030004	cellular monovalent inorganic cation homeostasis	8	0.00816814
GO:0060425	lung morphogenesis	8	0.00816814
GO:0001889	liver development	14	0.00827607
GO:0032268	regulation of cellular protein metabolic process	58	0.00859524
GO:0060021	palate development	12	0.0107556
GO:0006829	zinc ion transport	9	0.0112173
GO:0051241	negative regulation of multicellular organismal process	25	0.0113954
GO:0031290	retinal ganglion cell axon guidance	7	0.0113991
GO:0048844	artery morphogenesis	7	0.0113991
GO:0048010	vascular endothelial growth factor receptor signaling pathway	7	0.0113991
GO:0001704	formation of primary germ layer	13	0.0117107
GO:0048739	cardiac muscle fiber development	4	0.0119142
GO:0051452	intracellular pH reduction	5	0.0120126
GO:0008610	lipid biosynthetic process	58	0.0123122
GO:0046328	regulation of JNK cascade	14	0.0123906
GO:0009101	glycoprotein biosynthetic process	28	0.0128913
GO:0000041	transition metal ion transport	19	0.0131152
GO:0010876	lipid localization	30	0.0131811
GO:0030099	myeloid cell differentiation	24	0.0133293
GO:0051899	membrane depolarization	12	0.0134404
GO:0006672	ceramide metabolic process	12	0.0134404
GO:0007435	salivary gland morphogenesis	10	0.0135961
GO:0035272	exocrine system development	13	0.0143551
GO:0070302	regulation of stress-activated protein kinase signaling pathway	14	0.0149637
GO:0009266	response to temperature stimulus	15	0.0153256
GO:0019221	cytokine-mediated signaling pathway	16	0.0154906
GO:0051789	response to protein stimulus	22	0.0161218
GO:0015718	monocarboxylic acid transport	8	0.016127
GO:0048661	positive regulation of smooth muscle cell proliferation	7	0.0166299
GO:0045165	cell fate commitment	33	0.0170109
GO:0051674	localization of cell	57	0.0170872
GO:0048870	cell motility	57	0.0170872
GO:0007267	cell-cell signaling	58	0.0172723
GO:0043408	regulation of MAPKKK cascade	23	0.0176292
GO:0015698	inorganic anion transport	21	0.0189007
GO:0046620	regulation of organ growth	11	0.0191525
GO:0060443	mammary gland morphogenesis	11	0.0191525
GO:0045596	negative regulation of cell differentiation	39	0.0192094
GO:0016331	morphogenesis of embryonic epithelium	20	0.0194985
GO:0001569	patterning of blood vessels	9	0.0195971
GO:0030155	regulation of cell adhesion	23	0.0198576
GO:0048592	eye morphogenesis	19	0.0200527
GO:0046519	sphingoid metabolic process	12	0.0202888
GO:0051146	striated muscle cell differentiation	22	0.0206431
GO:0001816	cytokine production	13	0.0209729
GO:0007368	determination of left/right symmetry	13	0.0209729
GO:0019432	triglyceride biosynthetic process	5	0.0212012
GO:0018345	protein palmitoylation	5	0.0212012
GO:0032870	cellular response to hormone stimulus	16	0.0212408
GO:0051348	negative regulation of transferase activity	15	0.0213765
GO:0030278	regulation of ossification	15	0.0213765
GO:0060079	regulation of excitatory postsynaptic membrane potential	8	0.0216734
GO:0007369	gastrulation	19	0.0229017
GO:0030032	lamellipodium assembly	7	0.0233032
GO:0060560	developmental growth involved in morphogenesis	7	0.0233032
GO:0060706	cell differentiation involved in embryonic placenta development	6	0.0237155
GO:0060420	regulation of heart growth	6	0.0237155
GO:0030641	regulation of cellular pH	6	0.0237155
GO:0035282	segmentation	15	0.0250012
GO:0009799	determination of symmetry	13	0.0250231
GO:0009855	determination of bilateral symmetry	13	0.0250231
GO:0048762	mesenchymal cell differentiation	14	0.0251455
GO:0007635	chemosensory behavior	4	0.0264721
GO:0035278	gene silencing by miRNA, negative regulation of translation	4	0.0264721
GO:0016311	dephosphorylation	31	0.0272849
GO:0017015	regulation of transforming growth factor beta receptor signaling pathway	10	0.0273777
GO:0016055	Wnt receptor signaling pathway	29	0.0277507
GO:0042391	regulation of membrane potential	27	0.028045
GO:0006869	lipid transport	27	0.028045
GO:0009628	response to abiotic stimulus	50	0.028781
GO:0006497	protein amino acid lipidation	14	0.0294682
GO:0010769	regulation of cell morphogenesis involved in differentiation	14	0.0294682
GO:0060485	mesenchyme development	14	0.0294682
GO:0048534	hemopoietic or lymphoid organ development	55	0.0298136
GO:0060713	labyrinthine layer morphogenesis	7	0.0315587
GO:0070192	chromosome organization involved in meiosis	7	0.0315587
GO:0007129	synapsis	7	0.0315587
GO:0051129	negative regulation of cellular component organization	22	0.032561
GO:0006821	chloride transport	16	0.0326998
GO:0010647	positive regulation of cell communication	39	0.0331441
GO:0044092	negative regulation of molecular function	29	0.0332742
GO:0007431	salivary gland development	10	0.0336066
GO:0006885	regulation of pH	10	0.0336066
GO:0051453	regulation of intracellular pH	5	0.0337042
GO:0060441	branching involved in lung morphogenesis	5	0.0337042
GO:0009967	positive regulation of signal transduction	36	0.0338443
GO:0033673	negative regulation of kinase activity	14	0.0343065
GO:0006469	negative regulation of protein kinase activity	14	0.0343065
GO:0051325	interphase	14	0.0343065
GO:0007268	synaptic transmission	37	0.0344919
GO:0001756	somitogenesis	12	0.0349329
GO:0055080	cation homeostasis	38	0.0350921
GO:0021915	neural tube development	20	0.0357791
GO:0032583	regulation of gene-specific transcription	17	0.0360542
GO:0007157	heterophilic cell adhesion	8	0.0364369
GO:0019226	transmission of nerve impulse	45	0.0381578
GO:0043069	negative regulation of programmed cell death	48	0.0389731
GO:0001709	cell fate determination	9	0.039282
GO:0040008	regulation of growth	50	0.0393838
GO:0010648	negative regulation of cell communication	38	0.0405586
GO:0051240	positive regulation of multicellular organismal process	34	0.0409761
GO:0021953	central nervous system neuron differentiation	12	0.0411438
GO:0051349	positive regulation of lyase activity	12	0.0411438
GO:0031281	positive regulation of cyclase activity	12	0.0411438
GO:0045762	positive regulation of adenylate cyclase activity	12	0.0411438
GO:0043066	negative regulation of apoptosis	47	0.0412325
GO:0060548	negative regulation of cell death	48	0.0414555
GO:0042439	ethanolamine and derivative metabolic process	7	0.0415055
GO:0050678	regulation of epithelial cell proliferation	16	0.0425003
GO:0030003	cellular cation homeostasis	32	0.0425773
GO:0060348	bone development	26	0.042997
GO:0051270	regulation of cell motion	24	0.0438669
GO:0040007	growth	39	0.0440266
GO:0051260	protein homooligomerization	14	0.0456397
GO:0006071	glycerol metabolic process	8	0.0458211
GO:0032582	negative regulation of gene-specific transcription	8	0.0458211
GO:0046467	membrane lipid biosynthetic process	8	0.0458211
GO:0002286	T cell activation during immune response	6	0.046376
GO:0048048	embryonic eye morphogenesis	6	0.046376
GO:0048593	camera-type eye morphogenesis	13	0.0469905
GO:0002664	regulation of T cell tolerance induction	4	0.0471055
GO:0040033	negative regulation of translation, ncRNA-mediated	4	0.0471055
GO:0045974	regulation of translation, ncRNA-mediated	4	0.0471055
GO:0002666	positive regulation of T cell tolerance induction	4	0.0471055
GO:0032720	negative regulation of tumor necrosis factor production	4	0.0471055
GO:0006004	fucose metabolic process	4	0.0471055
GO:0002520	immune system development	56	0.0473209
GO:0008286	insulin receptor signaling pathway	9	0.0480206
GO:0000082	G1/S transition of mitotic cell cycle	9	0.0480206
GO:0001570	vasculogenesis	12	0.0480775
GO:0009953	dorsal/ventral pattern formation	16	0.0481118
GO:0014033	neural crest cell differentiation	10	0.0488454
GO:0014032	neural crest cell development	10	0.0488454
GO:0045661	regulation of myoblast differentiation	5	0.0496536
GO:0060602	branch elongation of an epithelium	5	0.0496536
GO:0051145	smooth muscle cell differentiation	5	0.0496536
GO:0060048	cardiac muscle contraction	5	0.0496536
GO:0008284	positive regulation of cell proliferation	54	0.049981
GO:0051090	regulation of transcription factor activity	15	0.0501755
GO:0044057	regulation of system process	40	0.0507838
GO:0015807	L-amino acid transport	7	0.0532186
GO:0051329	interphase of mitotic cell cycle	13	0.0540754
GO:0006909	phagocytosis	13	0.0540754
GO:0001818	negative regulation of cytokine production	8	0.0566192
GO:0050905	neuromuscular process	15	0.0567815
GO:0045926	negative regulation of growth	17	0.0578253
GO:0048871	multicellular organismal homeostasis	17	0.0578253
GO:0050873	brown fat cell differentiation	9	0.0579304
GO:0050885	neuromuscular process controlling balance	10	0.0579371
GO:0051493	regulation of cytoskeleton organization	22	0.0591328
GO:0042158	lipoprotein biosynthetic process	14	0.0593403
GO:0007256	activation of JNKK activity	3	0.0605503
GO:0033993	response to lipid	3	0.0605503
GO:0002367	cytokine production during immune response	3	0.0605503
GO:0006654	phosphatidic acid biosynthetic process	3	0.0605503
GO:0060708	spongiotrophoblast differentiation	3	0.0605503
GO:0030048	actin filament-based movement	6	0.0612491
GO:0021955	central nervous system neuron axonogenesis	6	0.0612491
GO:0030539	male genitalia development	6	0.0612491
GO:0055010	ventricular cardiac muscle morphogenesis	6	0.0612491
GO:0009894	regulation of catabolic process	13	0.0618461
GO:0045597	positive regulation of cell differentiation	35	0.0636015
GO:0060627	regulation of vesicle-mediated transport	19	0.0638817
GO:0051259	protein oligomerization	17	0.0644355
GO:0021537	telencephalon development	17	0.0644355
GO:0050804	regulation of synaptic transmission	22	0.0647171
GO:0048589	developmental growth	22	0.0647171
GO:0007611	learning or memory	20	0.066414
GO:0001503	ossification	23	0.0665497
GO:0012501	programmed cell death	84	0.0666732
GO:0048641	regulation of skeletal muscle tissue development	7	0.066738
GO:0007566	embryo implantation	7	0.066738
GO:0031345	negative regulation of cell projection organization	7	0.066738
GO:0051216	cartilage development	18	0.0676047
GO:0009880	embryonic pattern specification	10	0.0680491
GO:0031098	stress-activated protein kinase signaling pathway	10	0.0680491
GO:0019400	alditol metabolic process	8	0.0688641
GO:0021952	central nervous system projection neuron axonogenesis	5	0.0690302
GO:0040015	negative regulation of multicellular organism growth	5	0.0690302
GO:0055024	regulation of cardiac muscle tissue development	5	0.0690302
GO:0060043	regulation of cardiac muscle cell proliferation	5	0.0690302
GO:0001738	morphogenesis of a polarized epithelium	5	0.0690302
GO:0048070	regulation of pigmentation during development	5	0.0690302
GO:0055021	regulation of cardiac muscle growth	5	0.0690302
GO:0032642	regulation of chemokine production	5	0.0690302
GO:0046636	negative regulation of alpha-beta T cell activation	5	0.0690302
GO:0010551	regulation of specific transcription from RNA polymerase II promoter	13	0.0703198
GO:0001841	neural tube formation	13	0.0703198
GO:0021700	developmental maturation	22	0.0706553
GO:0001819	positive regulation of cytokine production	15	0.0717088
GO:0001505	regulation of neurotransmitter levels	15	0.0717088
GO:0009968	negative regulation of signal transduction	34	0.0720509
GO:0006820	anion transport	27	0.0720586
GO:0043010	camera-type eye development	27	0.0720586
GO:0051098	regulation of binding	20	0.0728679
GO:0007520	myoblast fusion	4	0.0734251
GO:0000768	syncytium formation by plasma membrane fusion	4	0.0734251
GO:0048333	mesodermal cell differentiation	4	0.0734251
GO:0050994	regulation of lipid catabolic process	4	0.0734251
GO:0015909	long-chain fatty acid transport	4	0.0734251
GO:0008219	cell death	89	0.0739741
GO:0031644	regulation of neurological system process	24	0.0739811
GO:0007612	learning	14	0.0755552
GO:0031344	regulation of cell projection organization	14	0.0755552
GO:0007190	activation of adenylate cyclase activity	11	0.0764828
GO:0050771	negative regulation of axonogenesis	6	0.0784972
GO:0021904	dorsal/ventral neural tube patterning	6	0.0784972
GO:0043507	positive regulation of JUN kinase activity	6	0.0784972
GO:0051101	regulation of DNA binding	17	0.0791418
GO:0009187	cyclic nucleotide metabolic process	10	0.0791978
GO:0030100	regulation of endocytosis	13	0.0795092
GO:0042633	hair cycle	13	0.0795092
GO:0002764	immune response-regulating signal transduction	13	0.0795092
GO:0042303	molting cycle	13	0.0795092
GO:0030384	phosphoinositide metabolic process	15	0.0800541
GO:0006470	protein amino acid dephosphorylation	24	0.0801071
GO:0050679	positive regulation of epithelial cell proliferation	9	0.0813654
GO:0002366	leukocyte activation during immune response	9	0.0813654
GO:0006914	autophagy	9	0.0813654
GO:0002263	cell activation during immune response	9	0.0813654
GO:0006917	induction of apoptosis	33	0.081545
GO:0012502	induction of programmed cell death	33	0.081545
GO:0030097	hemopoiesis	47	0.081562
GO:0010553	negative regulation of specific transcription from RNA polymerase II promoter	7	0.0820682
GO:0030148	sphingolipid biosynthetic process	7	0.0820682
GO:0043506	regulation of JUN kinase activity	7	0.0820682
GO:0060322	head development	7	0.0820682
GO:0007588	excretion	7	0.0820682
GO:0046903	secretion	42	0.0824764
GO:0060603	mammary gland duct morphogenesis	8	0.0825666
GO:0060271	cilium morphogenesis	8	0.0825666
GO:0014031	mesenchymal cell development	12	0.0835248
GO:0010975	regulation of neuron projection development	12	0.0835248
GO:0019216	regulation of lipid metabolic process	14	0.0846364
GO:0030334	regulation of cell migration	20	0.0870071
GO:0050954	sensory perception of mechanical stimulus	20	0.0870071
GO:0006140	regulation of nucleotide metabolic process	17	0.087254
GO:0080135	regulation of cellular response to stress	17	0.087254
GO:0048469	cell maturation	17	0.087254
GO:0001657	ureteric bud development	11	0.0875262
GO:0050868	negative regulation of T cell activation	11	0.0875262
GO:0008283	cell proliferation	46	0.0906816
GO:0007623	circadian rhythm	10	0.0913889
GO:0046463	acylglycerol biosynthetic process	5	0.0916876
GO:0014902	myotube differentiation	5	0.0916876
GO:0046460	neutral lipid biosynthetic process	5	0.0916876
GO:0007340	acrosome reaction	5	0.0916876
GO:0001654	eye development	31	0.0918805
GO:0016265	death	90	0.0921042
GO:0035148	tube lumen formation	14	0.0943753
GO:0032868	response to insulin stimulus	14	0.0943753
GO:0048167	regulation of synaptic plasticity	12	0.0943863
GO:0007254	JNK cascade	9	0.0949048
GO:0032675	regulation of interleukin-6 production	9	0.0949048
GO:0035136	forelimb morphogenesis	8	0.0977163
GO:0060324	face development	6	0.0980549
GO:0046058	cAMP metabolic process	6	0.0980549
GO:0045995	regulation of embryonic development	6	0.0980549
GO:0016079	synaptic vesicle exocytosis	6	0.0980549
GO:0050982	detection of mechanical stimulus	6	0.0980549
GO:0006915	apoptosis	81	0.0990279
GO:0042384	cilium assembly	7	0.0991799
GO:0008589	regulation of smoothened signaling pathway	7	0.0991799
GO:0006664	glycolipid metabolic process	7	0.0991799
GO:0048538	thymus development	7	0.0991799
GO:0032869	cellular response to insulin stimulus	11	0.0994804

## Sheet: Supplementary Data 2d
Supplementary Data 2d. GOBPs represented by the down-regulated genes in Oct4-depleted ES cells
GOBP_ID	Term description	Count	P-value
GO:0006396	RNA processing	179	2.38567e-31
GO:0006412	translation	145	3.85891e-31
GO:0008380	RNA splicing	96	1.00998e-22
GO:0006397	mRNA processing	110	1.84096e-20
GO:0022613	ribonucleoprotein complex biogenesis	72	3.68233e-20
GO:0016071	mRNA metabolic process	120	6.38563e-20
GO:0042254	ribosome biogenesis	61	3.60089e-18
GO:0007049	cell cycle	181	7.45907e-14
GO:0006364	rRNA processing	40	6.05841e-12
GO:0034621	cellular macromolecular complex subunit organization	88	8.07673e-12
GO:0006091	generation of precursor metabolites and energy	92	8.61817e-12
GO:0043933	macromolecular complex subunit organization	118	8.78855e-12
GO:0016072	rRNA metabolic process	40	1.05006e-11
GO:0034660	ncRNA metabolic process	76	1.94527e-11
GO:0034470	ncRNA processing	63	7.61781e-11
GO:0006259	DNA metabolic process	126	3.24342e-10
GO:0022403	cell cycle phase	104	4.10122e-10
GO:0034622	cellular macromolecular complex assembly	76	9.21646e-10
GO:0065003	macromolecular complex assembly	105	1.20288e-09
GO:0000278	mitotic cell cycle	82	1.76583e-09
GO:0000279	M phase	90	5.87376e-09
GO:0006350	transcription	397	1.46258e-08
GO:0051276	chromosome organization	115	4.562e-08
GO:0006974	response to DNA damage stimulus	88	5.8223e-08
GO:0022402	cell cycle process	112	6.50194e-08
GO:0000087	M phase of mitotic cell cycle	65	1.14282e-07
GO:0000280	nuclear division	64	1.16203e-07
GO:0007067	mitosis	64	1.16203e-07
GO:0048285	organelle fission	65	2.15062e-07
GO:0045449	regulation of transcription	472	7.57817e-07
GO:0051301	cell division	83	8.06088e-07
GO:0006096	glycolysis	23	8.24843e-07
GO:0022900	electron transport chain	42	1.0645e-06
GO:0006325	chromatin organization	90	1.27725e-06
GO:0033554	cellular response to stress	109	1.84409e-06
GO:0006281	DNA repair	67	4.69558e-06
GO:0051028	mRNA transport	27	5.7483e-06
GO:0050657	nucleic acid transport	28	6.70075e-06
GO:0051236	establishment of RNA localization	28	6.70075e-06
GO:0050658	RNA transport	28	6.70075e-06
GO:0044271	nitrogen compound biosynthetic process	84	9.23601e-06
GO:0006403	RNA localization	28	9.3647e-06
GO:0010605	negative regulation of macromolecule metabolic process	127	1.28057e-05
GO:0032535	regulation of cellular component size	51	1.78906e-05
GO:0010629	negative regulation of gene expression	106	1.93005e-05
GO:0019320	hexose catabolic process	23	2.51443e-05
GO:0006007	glucose catabolic process	23	2.51443e-05
GO:0015931	nucleobase, nucleoside, nucleotide and nucleic acid transport	29	2.60362e-05
GO:0032774	RNA biosynthetic process	42	2.97725e-05
GO:0006351	transcription, DNA-dependent	41	3.04594e-05
GO:0009165	nucleotide biosynthetic process	53	3.95505e-05
GO:0006461	protein complex assembly	65	4.08559e-05
GO:0070271	protein complex biogenesis	65	4.08559e-05
GO:0034404	nucleobase, nucleoside and nucleotide biosynthetic process	54	4.42355e-05
GO:0034654	nucleobase, nucleoside, nucleotide and nucleic acid biosynthetic process	54	4.42355e-05
GO:0055114	oxidation reduction	158	4.77504e-05
GO:0046365	monosaccharide catabolic process	23	5.06727e-05
GO:0051172	negative regulation of nitrogen compound metabolic process	102	5.69592e-05
GO:0006730	one-carbon metabolic process	39	6.00179e-05
GO:0045934	negative regulation of nucleobase, nucleoside, nucleotide and nucleic acid metabolic process	101	6.16787e-05
GO:0006260	DNA replication	47	7.70284e-05
GO:0016568	chromatin modification	66	7.73439e-05
GO:0044265	cellular macromolecule catabolic process	144	8.09911e-05
GO:0016575	histone deacetylation	9	8.76404e-05
GO:0009161	ribonucleoside monophosphate metabolic process	12	8.85194e-05
GO:0006413	translational initiation	18	8.94737e-05
GO:0006402	mRNA catabolic process	19	0.000110808
GO:0008361	regulation of cell size	36	0.000121189
GO:0043623	cellular protein complex assembly	36	0.000121189
GO:0009057	macromolecule catabolic process	152	0.00012266
GO:0042127	regulation of cell proliferation	128	0.000156604
GO:0009156	ribonucleoside monophosphate biosynthetic process	11	0.000156796
GO:0000377	RNA splicing, via transesterification reactions with bulged adenosine as nucleophile	17	0.000233478
GO:0000398	nuclear mRNA splicing, via spliceosome	17	0.000233478
GO:0000375	RNA splicing, via transesterification reactions	17	0.000233478
GO:0006401	RNA catabolic process	20	0.00025488
GO:0006979	response to oxidative stress	30	0.000261812
GO:0022618	ribonucleoprotein complex assembly	16	0.000279225
GO:0044275	cellular carbohydrate catabolic process	23	0.000314058
GO:0009890	negative regulation of biosynthetic process	105	0.00033818
GO:0031327	negative regulation of cellular biosynthetic process	104	0.000365687
GO:0006323	DNA packaging	33	0.000367579
GO:0016481	negative regulation of transcription	92	0.000381033
GO:0046164	alcohol catabolic process	24	0.00042084
GO:0010558	negative regulation of macromolecule biosynthetic process	101	0.000463066
GO:0034599	cellular response to oxidative stress	12	0.000493211
GO:0016569	covalent chromatin modification	31	0.000714092
GO:0000956	nuclear-transcribed mRNA catabolic process	15	0.000720046
GO:0008652	cellular amino acid biosynthetic process	18	0.000739839
GO:0006333	chromatin assembly or disassembly	34	0.00074404
GO:0006695	cholesterol biosynthetic process	12	0.000796461
GO:0051253	negative regulation of RNA metabolic process	77	0.00103799
GO:0009260	ribonucleotide biosynthetic process	34	0.00105391
GO:0048863	stem cell differentiation	14	0.00126362
GO:0008203	cholesterol metabolic process	24	0.00136056
GO:0045892	negative regulation of transcription, DNA-dependent	76	0.00136162
GO:0007127	meiosis I	15	0.00144097
GO:0032259	methylation	26	0.00157231
GO:0008283	cell proliferation	63	0.00157295
GO:0043414	biopolymer methylation	24	0.00168425
GO:0045596	negative regulation of cell differentiation	49	0.00173177
GO:0009167	purine ribonucleoside monophosphate metabolic process	9	0.00175355
GO:0051225	spindle assembly	9	0.00175355
GO:0009126	purine nucleoside monophosphate metabolic process	9	0.00175355
GO:0007010	cytoskeleton organization	79	0.00186243
GO:0006164	purine nucleotide biosynthetic process	39	0.00191891
GO:0006605	protein targeting	38	0.00206361
GO:0007059	chromosome segregation	22	0.00220117
GO:0006119	oxidative phosphorylation	20	0.00227767
GO:0009259	ribonucleotide metabolic process	36	0.00238374
GO:0016125	sterol metabolic process	25	0.00242505
GO:0016049	cell growth	15	0.00268186
GO:0006006	glucose metabolic process	39	0.00290693
GO:0016126	sterol biosynthetic process	13	0.00311185
GO:0006270	DNA replication initiation	7	0.00317097
GO:0009168	purine ribonucleoside monophosphate biosynthetic process	8	0.00321707
GO:0051324	prophase	8	0.00321707
GO:0007128	meiotic prophase I	8	0.00321707
GO:0009127	purine nucleoside monophosphate biosynthetic process	8	0.00321707
GO:0009262	deoxyribonucleotide metabolic process	11	0.00332971
GO:0019318	hexose metabolic process	45	0.00341693
GO:0010035	response to inorganic substance	28	0.00351612
GO:0016570	histone modification	28	0.00351612
GO:0006163	purine nucleotide metabolic process	43	0.00355161
GO:0031497	chromatin assembly	24	0.00371465
GO:0007005	mitochondrion organization	29	0.00387872
GO:0048145	regulation of fibroblast proliferation	10	0.0040173
GO:0060762	regulation of branching involved in mammary gland duct morphogenesis	5	0.00404563
GO:0045333	cellular respiration	20	0.00442073
GO:0065004	protein-DNA complex assembly	24	0.00446107
GO:0006338	chromatin remodeling	14	0.00453984
GO:0009152	purine ribonucleotide biosynthetic process	31	0.00458739
GO:0070661	leukocyte proliferation	16	0.00474657
GO:0032943	mononuclear cell proliferation	16	0.00474657
GO:0005996	monosaccharide metabolic process	49	0.0048662
GO:0016052	carbohydrate catabolic process	25	0.00501618
GO:0009891	positive regulation of biosynthetic process	122	0.00538524
GO:0007051	spindle organization	12	0.00539711
GO:0032956	regulation of actin cytoskeleton organization	20	0.00542762
GO:0009116	nucleoside metabolic process	19	0.0056397
GO:0009309	amine biosynthetic process	23	0.00564791
GO:0006399	tRNA metabolic process	32	0.00567898
GO:0030522	intracellular receptor-mediated signaling pathway	13	0.00577231
GO:0006457	protein folding	35	0.00589639
GO:0017038	protein import	25	0.00593893
GO:0000302	response to reactive oxygen species	14	0.00598535
GO:0051258	protein polymerization	15	0.00607037
GO:0006417	regulation of translation	29	0.00615379
GO:0009310	amine catabolic process	21	0.00629621
GO:0007568	aging	20	0.00661489
GO:0032970	regulation of actin filament-based process	20	0.00661489
GO:0030163	protein catabolic process	121	0.00686063
GO:0009150	purine ribonucleotide metabolic process	33	0.00690045
GO:0016458	gene silencing	19	0.00692044
GO:0034614	cellular response to reactive oxygen species	9	0.00726514
GO:0051297	centrosome organization	9	0.00726514
GO:0009968	negative regulation of signal transduction	44	0.00731664
GO:0031328	positive regulation of cellular biosynthetic process	120	0.00735903
GO:0009124	nucleoside monophosphate biosynthetic process	16	0.00764225
GO:0051327	M phase of meiotic cell cycle	26	0.00764499
GO:0007126	meiosis	26	0.00764499
GO:0010608	posttranscriptional regulation of gene expression	39	0.0078866
GO:0006310	DNA recombination	23	0.00799037
GO:0045926	negative regulation of growth	22	0.0085185
GO:0045727	positive regulation of translation	8	0.00871796
GO:0001824	blastocyst development	18	0.00883324
GO:0010557	positive regulation of macromolecule biosynthetic process	115	0.00911007
GO:0000184	nuclear-transcribed mRNA catabolic process, nonsense-mediated decay	11	0.00933633
GO:0034728	nucleosome organization	23	0.00942823
GO:0045935	positive regulation of nucleobase, nucleoside, nucleotide and nucleic acid metabolic process	111	0.00952587
GO:0051173	positive regulation of nitrogen compound metabolic process	114	0.00979861
GO:0046651	lymphocyte proliferation	15	0.00980224
GO:0050768	negative regulation of neurogenesis	14	0.00996025
GO:0006261	DNA-dependent DNA replication	13	0.00997422
GO:0044257	cellular protein catabolic process	116	0.0100084
GO:0045941	positive regulation of transcription	104	0.0101225
GO:0009123	nucleoside monophosphate metabolic process	19	0.0101855
GO:0051321	meiotic cell cycle	26	0.0103262
GO:0009151	purine deoxyribonucleotide metabolic process	5	0.0104493
GO:0009215	purine deoxyribonucleoside triphosphate metabolic process	5	0.0104493
GO:0000239	pachytene	5	0.0104493
GO:0006476	protein amino acid deacetylation	9	0.0106495
GO:0050767	regulation of neurogenesis	35	0.0109484
GO:0051603	proteolysis involved in cellular protein catabolic process	115	0.0115249
GO:0030308	negative regulation of cell growth	16	0.0117956
GO:0048864	stem cell development	10	0.011869
GO:0000096	sulfur amino acid metabolic process	10	0.011869
GO:0006334	nucleosome assembly	22	0.01188
GO:0010628	positive regulation of gene expression	106	0.0119098
GO:0006302	double-strand break repair	15	0.0122429
GO:0006479	protein amino acid methylation	15	0.0122429
GO:0008213	protein amino acid alkylation	15	0.0122429
GO:0000910	cytokinesis	11	0.0125443
GO:0006595	polyamine metabolic process	8	0.0131873
GO:0009394	2'-deoxyribonucleotide metabolic process	8	0.0131873
GO:0001829	trophectodermal cell differentiation	8	0.0131873
GO:0000226	microtubule cytoskeleton organization	30	0.0146629
GO:0042770	DNA damage response, signal transduction	18	0.0155424
GO:0051129	negative regulation of cellular component organization	26	0.0157275
GO:0010721	negative regulation of cell development	14	0.0157383
GO:0046128	purine ribonucleoside metabolic process	10	0.0160966
GO:0042278	purine nucleoside metabolic process	10	0.0160966
GO:0042098	T cell proliferation	11	0.016515
GO:0045792	negative regulation of cell size	17	0.0165335
GO:0051726	regulation of cell cycle	51	0.0172465
GO:0008285	negative regulation of cell proliferation	53	0.0173692
GO:0010941	regulation of cell death	119	0.0179091
GO:0007000	nucleolus organization	4	0.0186766
GO:0051493	regulation of cytoskeleton organization	27	0.0187989
GO:0032583	regulation of gene-specific transcription	20	0.0188629
GO:0000303	response to superoxide	6	0.0190314
GO:0031575	G1/S transition checkpoint	6	0.0190314
GO:0043624	cellular protein complex disassembly	8	0.0190874
GO:0043241	protein complex disassembly	8	0.0190874
GO:0010604	positive regulation of macromolecule metabolic process	132	0.0195934
GO:0009063	cellular amino acid catabolic process	17	0.0197757
GO:0046165	alcohol biosynthetic process	13	0.0202762
GO:0015986	ATP synthesis coupled proton transport	13	0.0202762
GO:0015985	energy coupled proton transport, down electrochemical gradient	13	0.0202762
GO:0031023	microtubule organizing center organization	9	0.0206836
GO:0030518	steroid hormone receptor signaling pathway	9	0.0206836
GO:0019430	removal of superoxide radicals	5	0.0210152
GO:0016925	protein sumoylation	5	0.0210152
GO:0008064	regulation of actin polymerization or depolymerization	16	0.0210963
GO:0008637	apoptotic mitochondrial changes	10	0.0213291
GO:0031047	gene silencing by RNA	11	0.0213434
GO:0046907	intracellular transport	93	0.0214481
GO:0006732	coenzyme metabolic process	36	0.0215785
GO:0001701	in utero embryonic development	61	0.0217612
GO:0051960	regulation of nervous system development	37	0.0219242
GO:0006997	nucleus organization	15	0.0224355
GO:0042981	regulation of apoptosis	116	0.0236234
GO:0006839	mitochondrial transport	14	0.023764
GO:0008284	positive regulation of cell proliferation	64	0.0246982
GO:0051325	interphase	16	0.0251831
GO:0010551	regulation of specific transcription from RNA polymerase II promoter	16	0.0251831
GO:0030832	regulation of actin filament length	16	0.0251831
GO:0043067	regulation of programmed cell death	117	0.0256412
GO:0033365	protein localization in organelle	26	0.0261651
GO:0007276	gamete generation	73	0.0263705
GO:0000070	mitotic sister chromatid segregation	8	0.0266107
GO:0060548	negative regulation of cell death	56	0.0275625
GO:0070585	protein localization in mitochondrion	9	0.02763
GO:0019827	stem cell maintenance	9	0.02763
GO:0006626	protein targeting to mitochondrion	9	0.02763
GO:0009069	serine family amino acid metabolic process	9	0.02763
GO:0006575	cellular amino acid derivative metabolic process	35	0.028601
GO:0043244	regulation of protein complex disassembly	14	0.0287564
GO:0008033	tRNA processing	20	0.0294483
GO:0040029	regulation of gene expression, epigenetic	20	0.0294483
GO:0015980	energy derivation by oxidation of organic compounds	26	0.0294604
GO:0045132	meiotic chromosome segregation	6	0.0299356
GO:0018195	peptidyl-arginine modification	6	0.0299356
GO:0060343	trabecula formation	6	0.0299356
GO:0000305	response to oxygen radical	6	0.0299356
GO:0048146	positive regulation of fibroblast proliferation	6	0.0299356
GO:0000122	negative regulation of transcription from RNA polymerase II promoter	53	0.0299843
GO:0010648	negative regulation of cell communication	44	0.0302856
GO:0009119	ribonucleoside metabolic process	13	0.0305668
GO:0044092	negative regulation of molecular function	33	0.0307227
GO:0006790	sulfur metabolic process	25	0.0321114
GO:0009411	response to UV	12	0.0323219
GO:0012502	induction of programmed cell death	40	0.0325781
GO:0006917	induction of apoptosis	40	0.0325781
GO:0006915	apoptosis	98	0.0327646
GO:0051186	cofactor metabolic process	43	0.0328347
GO:0006084	acetyl-CoA metabolic process	11	0.0339297
GO:0046364	monosaccharide biosynthetic process	11	0.0339297
GO:0019941	modification-dependent protein catabolic process	106	0.0342077
GO:0043632	modification-dependent macromolecule catabolic process	106	0.0342077
GO:0050680	negative regulation of epithelial cell proliferation	10	0.0352452
GO:0000819	sister chromatid segregation	8	0.0359213
GO:0008593	regulation of Notch signaling pathway	5	0.0362693
GO:0009070	serine family amino acid biosynthetic process	5	0.0362693
GO:0000154	rRNA modification	5	0.0362693
GO:0009263	deoxyribonucleotide biosynthetic process	5	0.0362693
GO:0017158	regulation of calcium ion-dependent exocytosis	5	0.0362693
GO:0043069	negative regulation of programmed cell death	55	0.0367735
GO:0043066	negative regulation of apoptosis	54	0.0370006
GO:0051170	nuclear import	17	0.037729
GO:0051329	interphase of mitotic cell cycle	15	0.0379257
GO:0033043	regulation of organelle organization	37	0.0382715
GO:0006913	nucleocytoplasmic transport	25	0.0403599
GO:0018216	peptidyl-arginine methylation	4	0.040623
GO:0031571	G1 DNA damage checkpoint	4	0.040623
GO:0043094	cellular metabolic compound salvage	4	0.040623
GO:0009113	purine base biosynthetic process	4	0.040623
GO:0006346	methylation-dependent chromatin silencing	4	0.040623
GO:0000387	spliceosomal snRNP biogenesis	4	0.040623
GO:0008219	cell death	105	0.0418796
GO:0009144	purine nucleoside triphosphate metabolic process	27	0.0420229
GO:0030334	regulation of cell migration	24	0.0440642
GO:0007017	microtubule-based process	48	0.044103
GO:0022904	respiratory electron transport chain	10	0.0441174
GO:0010942	positive regulation of cell death	56	0.0446383
GO:0035239	tube morphogenesis	40	0.0453755
GO:0007093	mitotic cell cycle checkpoint	9	0.0460054
GO:0042542	response to hydrogen peroxide	9	0.0460054
GO:0034613	cellular protein localization	65	0.0463578
GO:0050850	positive regulation of calcium-mediated signaling	7	0.0469036
GO:0001836	release of cytochrome c from mitochondria	7	0.0469036
GO:0042743	hydrogen peroxide metabolic process	8	0.0471484
GO:0043407	negative regulation of MAP kinase activity	8	0.0471484
GO:0051053	negative regulation of DNA metabolic process	8	0.0471484
GO:0043193	positive regulation of gene-specific transcription	12	0.0474994
GO:0012501	programmed cell death	98	0.0485364
GO:0051101	regulation of DNA binding	20	0.0497688
GO:0035295	tube development	58	0.0497887
GO:0051169	nuclear transport	25	0.0500752
GO:0009416	response to light stimulus	25	0.0500752
GO:0043009	chordate embryonic development	88	0.05019
GO:0001841	neural tube formation	15	0.0517683
GO:0034101	erythrocyte homeostasis	15	0.0517683
GO:0070727	cellular macromolecule localization	65	0.0520996
GO:0014020	primary neural tube formation	13	0.0523109
GO:0034220	ion transmembrane transport	13	0.0523109
GO:0007569	cell aging	10	0.0543656
GO:0043068	positive regulation of programmed cell death	55	0.0545705
GO:0034637	cellular carbohydrate biosynthetic process	16	0.0547841
GO:0016265	death	106	0.0562821
GO:0006800	oxygen and reactive oxygen species metabolic process	14	0.0563936
GO:0046112	nucleobase biosynthetic process	5	0.0564038
GO:0032481	positive regulation of type I interferon production	5	0.0564038
GO:0042255	ribosome assembly	5	0.0564038
GO:0006518	peptide metabolic process	12	0.0566505
GO:0060688	regulation of morphogenesis of a branching structure	9	0.0576178
GO:0006357	regulation of transcription from RNA polymerase II promoter	124	0.0578848
GO:0042063	gliogenesis	15	0.0598503
GO:0032984	macromolecular complex disassembly	8	0.0603808
GO:0034623	cellular macromolecular complex disassembly	8	0.0603808
GO:0007242	intracellular signaling cascade	179	0.0605318
GO:0009792	embryonic development ending in birth or egg hatching	88	0.0607513
GO:0051656	establishment of organelle localization	11	0.061246
GO:0006793	phosphorus metabolic process	170	0.0613107
GO:0006796	phosphate metabolic process	170	0.0613107
GO:0009064	glutamine family amino acid metabolic process	13	0.0614288
GO:0008154	actin polymerization or depolymerization	6	0.0615656
GO:0010165	response to X-ray	6	0.0615656
GO:0032392	DNA geometric change	6	0.0615656
GO:0009200	deoxyribonucleoside triphosphate metabolic process	6	0.0615656
GO:0010332	response to gamma radiation	7	0.0620761
GO:0009395	phospholipid catabolic process	7	0.0620761
GO:0009141	nucleoside triphosphate metabolic process	28	0.0627395
GO:0046395	carboxylic acid catabolic process	21	0.0643222
GO:0016054	organic acid catabolic process	21	0.0643222
GO:0030218	erythrocyte differentiation	14	0.0654175
GO:0051494	negative regulation of cytoskeleton organization	14	0.0654175
GO:0008543	fibroblast growth factor receptor signaling pathway	10	0.0660422
GO:0051100	negative regulation of binding	10	0.0660422
GO:0000077	DNA damage checkpoint	10	0.0660422
GO:0043065	positive regulation of apoptosis	54	0.0663001
GO:0022411	cellular component disassembly	12	0.0668977
GO:0043243	positive regulation of protein complex disassembly	4	0.0707968
GO:0040016	embryonic cleavage	4	0.0707968
GO:0006122	mitochondrial electron transport, ubiquinol to cytochrome c	4	0.0707968
GO:0034109	homotypic cell-cell adhesion	4	0.0707968
GO:0051310	metaphase plate congression	4	0.0707968
GO:0006353	transcription termination	4	0.0707968
GO:0043392	negative regulation of DNA binding	9	0.0709243
GO:0050777	negative regulation of immune response	9	0.0709243
GO:0001558	regulation of cell growth	23	0.0733258
GO:0022604	regulation of cell morphogenesis	24	0.0739111
GO:0006886	intracellular protein transport	59	0.0742542
GO:0045664	regulation of neuron differentiation	25	0.074347
GO:0051270	regulation of cell motion	26	0.0746513
GO:0043433	negative regulation of transcription factor activity	8	0.0756645
GO:0009066	aspartate family amino acid metabolic process	8	0.0756645
GO:0008299	isoprenoid biosynthetic process	8	0.0756645
GO:0001825	blastocyst formation	8	0.0756645
GO:0048609	reproductive process in a multicellular organism	84	0.0770581
GO:0032504	multicellular organism reproduction	84	0.0770581
GO:0001838	embryonic epithelial tube formation	15	0.0784628
GO:0051640	organelle localization	15	0.0784628
GO:0032989	cellular component morphogenesis	73	0.0795132
GO:0016447	somatic recombination of immunoglobulin gene segments	7	0.0798088
GO:0050848	regulation of calcium-mediated signaling	7	0.0798088
GO:0007265	Ras protein signal transduction	16	0.0810069
GO:0035148	tube lumen formation	16	0.0810069
GO:0043484	regulation of RNA splicing	5	0.0813188
GO:0043616	keratinocyte proliferation	5	0.0813188
GO:0006884	cell volume homeostasis	5	0.0813188
GO:0032088	negative regulation of NF-kappaB transcription factor activity	5	0.0813188
GO:0002890	negative regulation of immunoglobulin mediated immune response	3	0.0813333
GO:0009217	purine deoxyribonucleoside triphosphate catabolic process	3	0.0813333
GO:0006564	L-serine biosynthetic process	3	0.0813333
GO:0045143	homologous chromosome segregation	3	0.0813333
GO:0006177	GMP biosynthetic process	3	0.0813333
GO:0002713	negative regulation of B cell mediated immunity	3	0.0813333
GO:0009204	deoxyribonucleoside triphosphate catabolic process	3	0.0813333
GO:0035022	positive regulation of Rac protein signal transduction	3	0.0813333
GO:0009155	purine deoxyribonucleotide catabolic process	3	0.0813333
GO:0007159	leukocyte adhesion	6	0.0824114
GO:0042036	negative regulation of cytokine biosynthetic process	6	0.0824114
GO:0000097	sulfur amino acid biosynthetic process	6	0.0824114
GO:0031668	cellular response to extracellular stimulus	13	0.0826594
GO:0030833	regulation of actin filament polymerization	13	0.0826594
GO:0060284	regulation of cell development	36	0.0845355
GO:0032272	negative regulation of protein polymerization	9	0.0859471
GO:0031333	negative regulation of protein complex assembly	9	0.0859471
GO:0009060	aerobic respiration	9	0.0859471
GO:0009798	axis specification	9	0.0859471
GO:0006366	transcription from RNA polymerase II promoter	19	0.0860463
GO:0043524	negative regulation of neuron apoptosis	14	0.086193
GO:0044087	regulation of cellular component biogenesis	22	0.088407
GO:0009145	purine nucleoside triphosphate biosynthetic process	23	0.0887829
GO:0051272	positive regulation of cell motion	12	0.0907761
GO:0019953	sexual reproduction	79	0.0918263
GO:0006099	tricarboxylic acid cycle	8	0.093002
GO:0006305	DNA alkylation	8	0.093002
GO:0006306	DNA methylation	8	0.093002
GO:0043254	regulation of protein complex assembly	17	0.093067
GO:0051254	positive regulation of RNA metabolic process	85	0.0932627
GO:0051098	regulation of binding	22	0.0971116
GO:0009142	nucleoside triphosphate biosynthetic process	23	0.0972568
GO:0033673	negative regulation of kinase activity	14	0.0979699
GO:0006469	negative regulation of protein kinase activity	14	0.0979699
GO:0007283	spermatogenesis	54	0.0986329
GO:0048232	male gamete generation	54	0.0986329
GO:0030335	positive regulation of cell migration	11	0.0998012
GO:0006352	transcription initiation	11	0.0998012

## Sheet: Supplementary Data 2e
Supplementary Data 2e. GOBPs represented by the up-regulated genes in both Oct4-depleted ES cells and Pontin-depleted ES cells
GOBP_ID	Term description	Count	P-value
GO:0048568	embryonic organ development	27	1.28009e-09
GO:0048598	embryonic morphogenesis	32	7.68394e-09
GO:0007389	pattern specification process	27	4.0118e-08
GO:0060429	epithelium development	26	6.35046e-08
GO:0001701	in utero embryonic development	23	2.67886e-06
GO:0045597	positive regulation of cell differentiation	14	0.000807513
GO:0001944	vasculature development	33	1.34296e-13
GO:0001568	blood vessel development	31	2.31716e-12
GO:0035295	tube development	31	1.75991e-11
GO:0048729	tissue morphogenesis	27	9.69719e-10
GO:0006355	regulation of transcription, DNA-dependent	79	1.09401e-09
GO:0043009	chordate embryonic development	36	2.14023e-09
GO:0051252	regulation of RNA metabolic process	79	2.22181e-09
GO:0001501	skeletal system development	29	2.4692e-09
GO:0009792	embryonic development ending in birth or egg hatching	36	2.73842e-09
GO:0048514	blood vessel morphogenesis	24	2.83306e-09
GO:0007507	heart development	24	2.77049e-08
GO:0006357	regulation of transcription from RNA polymerase II promoter	41	1.5531e-07
GO:0045449	regulation of transcription	97	4.3379e-07
GO:0045941	positive regulation of transcription	34	4.52523e-07
GO:0051173	positive regulation of nitrogen compound metabolic process	36	5.59514e-07
GO:0045935	positive regulation of nucleobase, nucleoside, nucleotide and nucleic acid metabolic process	35	7.78856e-07
GO:0002009	morphogenesis of an epithelium	19	8.05993e-07
GO:0010628	positive regulation of gene expression	34	8.28034e-07
GO:0048704	embryonic skeletal system morphogenesis	12	8.42008e-07
GO:0010604	positive regulation of macromolecule metabolic process	40	8.52273e-07
GO:0007167	enzyme linked receptor protein signaling pathway	24	1.08099e-06
GO:0001763	morphogenesis of a branching structure	16	1.10864e-06
GO:0048706	embryonic skeletal system development	13	1.82796e-06
GO:0010557	positive regulation of macromolecule biosynthetic process	35	1.84789e-06
GO:0001525	angiogenesis	16	2.44932e-06
GO:0035239	tube morphogenesis	18	3.06581e-06
GO:0045944	positive regulation of transcription from RNA polymerase II promoter	27	3.51762e-06
GO:0031328	positive regulation of cellular biosynthetic process	35	4.5205e-06
GO:0009891	positive regulation of biosynthetic process	35	5.49938e-06
GO:0048562	embryonic organ morphogenesis	17	6.01419e-06
GO:0048754	branching morphogenesis of a tube	13	6.1948e-06
GO:0045893	positive regulation of transcription, DNA-dependent	29	6.31757e-06
GO:0051254	positive regulation of RNA metabolic process	29	7.2894e-06
GO:0048705	skeletal system morphogenesis	15	9.11825e-06
GO:0030323	respiratory tube development	14	9.242e-06
GO:0022612	gland morphogenesis	12	1.30847e-05
GO:0048736	appendage development	14	1.62889e-05
GO:0060173	limb development	14	1.62889e-05
GO:0003002	regionalization	19	1.65208e-05
GO:0048701	embryonic cranial skeleton morphogenesis	7	3.02694e-05
GO:0030324	lung development	13	3.82117e-05
GO:0042127	regulation of cell proliferation	32	4.38811e-05
GO:0035113	embryonic appendage morphogenesis	12	5.15104e-05
GO:0030326	embryonic limb morphogenesis	12	5.15104e-05
GO:0035108	limb morphogenesis	13	5.43321e-05
GO:0035107	appendage morphogenesis	13	5.43321e-05
GO:0051094	positive regulation of developmental process	18	5.84926e-05
GO:0007155	cell adhesion	32	9.63382e-05
GO:0042325	regulation of phosphorylation	21	9.80068e-05
GO:0022610	biological adhesion	32	9.9532e-05
GO:0001890	placenta development	11	0.000100439
GO:0060541	respiratory system development	13	0.000113316
GO:0048738	cardiac muscle tissue development	9	0.000121744
GO:0003007	heart morphogenesis	10	0.000143861
GO:0051174	regulation of phosphorus metabolic process	21	0.00016221
GO:0019220	regulation of phosphate metabolic process	21	0.00016221
GO:0043062	extracellular structure organization	14	0.000170502
GO:0044093	positive regulation of molecular function	21	0.000201953
GO:0008284	positive regulation of cell proliferation	20	0.000215783
GO:0007178	transmembrane receptor protein serine/threonine kinase signaling pathway	10	0.000216268
GO:0009952	anterior/posterior pattern formation	14	0.000221949
GO:0048732	gland development	16	0.000251743
GO:0030198	extracellular matrix organization	11	0.000347375
GO:0045860	positive regulation of protein kinase activity	12	0.000463178
GO:0032989	cellular component morphogenesis	22	0.000463609
GO:0001655	urogenital system development	13	0.000520138
GO:0055010	ventricular cardiac muscle morphogenesis	5	0.000530167
GO:0001822	kidney development	11	0.000552108
GO:0045165	cell fate commitment	13	0.000553138
GO:0000902	cell morphogenesis	20	0.000617933
GO:0043085	positive regulation of catalytic activity	18	0.00062306
GO:0010629	negative regulation of gene expression	24	0.000625266
GO:0001709	cell fate determination	6	0.000641763
GO:0033674	positive regulation of kinase activity	12	0.000691212
GO:0016477	cell migration	17	0.00069674
GO:0060562	epithelial tube morphogenesis	11	0.000737587
GO:0006928	cell motion	22	0.000828365
GO:0007517	muscle organ development	14	0.000851482
GO:0051347	positive regulation of transferase activity	12	0.000946399
GO:0016481	negative regulation of transcription	22	0.000994288
GO:0060537	muscle tissue development	12	0.00100579
GO:0017015	regulation of transforming growth factor beta receptor signaling pathway	6	0.00106123
GO:0042692	muscle cell differentiation	11	0.00110965
GO:0060415	muscle tissue morphogenesis	5	0.00111585
GO:0055008	cardiac muscle tissue morphogenesis	5	0.00111585
GO:0001892	embryonic placenta development	8	0.00112008
GO:0045596	negative regulation of cell differentiation	14	0.00115967
GO:0045859	regulation of protein kinase activity	14	0.00141294
GO:0001932	regulation of protein amino acid phosphorylation	11	0.00143389
GO:0014031	mesenchymal cell development	7	0.00144382
GO:0010324	membrane invagination	14	0.00156003
GO:0006897	endocytosis	14	0.00156003
GO:0000904	cell morphogenesis involved in differentiation	15	0.00161842
GO:0010647	positive regulation of cell communication	14	0.00163609
GO:0014033	neural crest cell differentiation	6	0.00165589
GO:0014032	neural crest cell development	6	0.00165589
GO:0060443	mammary gland morphogenesis	6	0.00165589
GO:0048660	regulation of smooth muscle cell proliferation	5	0.00169416
GO:0048762	mesenchymal cell differentiation	7	0.00179859
GO:0010558	negative regulation of macromolecule biosynthetic process	23	0.00182896
GO:0043549	regulation of kinase activity	14	0.00188325
GO:0060485	mesenchyme development	7	0.00199897
GO:0030199	collagen fibril organization	5	0.0020494
GO:0014706	striated muscle tissue development	11	0.00206096
GO:0045934	negative regulation of nucleobase, nucleoside, nucleotide and nucleic acid metabolic process	22	0.00215821
GO:0009967	positive regulation of signal transduction	13	0.00216289
GO:0060021	palate development	6	0.00216881
GO:0051172	negative regulation of nitrogen compound metabolic process	22	0.00247346
GO:0006350	transcription	67	0.00256388
GO:0051338	regulation of transferase activity	14	0.002581
GO:0031327	negative regulation of cellular biosynthetic process	23	0.00259647
GO:0050730	regulation of peptidyl-tyrosine phosphorylation	7	0.00270203
GO:0009890	negative regulation of biosynthetic process	23	0.00291543
GO:0001569	patterning of blood vessels	5	0.00341732
GO:0030155	regulation of cell adhesion	9	0.00350945
GO:0040008	regulation of growth	16	0.00356775
GO:0007423	sensory organ development	16	0.00370075
GO:0051674	localization of cell	17	0.00390224
GO:0048870	cell motility	17	0.00390224
GO:0045639	positive regulation of myeloid cell differentiation	5	0.0039842
GO:0060348	bone development	10	0.00420233
GO:0001656	metanephros development	7	0.00426479
GO:0002763	positive regulation of myeloid leukocyte differentiation	4	0.00436232
GO:0031399	regulation of protein modification process	12	0.00460794
GO:0016202	regulation of striated muscle tissue development	6	0.00488492
GO:0001657	ureteric bud development	6	0.00488492
GO:0007169	transmembrane receptor protein tyrosine kinase signaling pathway	13	0.00529346
GO:0048634	regulation of muscle development	6	0.00540976
GO:0001889	liver development	6	0.00540976
GO:0048010	vascular endothelial growth factor receptor signaling pathway	4	0.00544375
GO:0048661	positive regulation of smooth muscle cell proliferation	4	0.00667214
GO:0045662	negative regulation of myoblast differentiation	3	0.0066746
GO:0016055	Wnt receptor signaling pathway	10	0.00785627
GO:0030879	mammary gland development	8	0.00785783
GO:0030512	negative regulation of transforming growth factor beta receptor signaling pathway	4	0.00805214
GO:0060560	developmental growth involved in morphogenesis	4	0.00805214
GO:0045892	negative regulation of transcription, DNA-dependent	17	0.00846894
GO:0010605	negative regulation of macromolecule metabolic process	24	0.00872426
GO:0051253	negative regulation of RNA metabolic process	17	0.00885932
GO:0051146	striated muscle cell differentiation	8	0.00942239
GO:0060425	lung morphogenesis	4	0.00958767
GO:0001945	lymph vessel development	3	0.00983669
GO:0060284	regulation of cell development	11	0.0100104
GO:0022404	molting cycle process	6	0.0102438
GO:0001942	hair follicle development	6	0.0102438
GO:0022405	hair cycle process	6	0.0102438
GO:0042303	molting cycle	6	0.0120383
GO:0042633	hair cycle	6	0.0120383
GO:0045787	positive regulation of cell cycle	5	0.0121158
GO:0060444	branching involved in mammary gland duct morphogenesis	4	0.0131379
GO:0043069	negative regulation of programmed cell death	14	0.0136677
GO:0030900	forebrain development	11	0.0137953
GO:0060548	negative regulation of cell death	14	0.0141315
GO:0051781	positive regulation of cell division	5	0.0147661
GO:0048641	regulation of skeletal muscle tissue development	4	0.0151574
GO:0007223	Wnt receptor signaling pathway, calcium modulating pathway	4	0.0151574
GO:0048638	regulation of developmental growth	5	0.0162179
GO:0008285	negative regulation of cell proliferation	13	0.0167547
GO:0030855	epithelial cell differentiation	9	0.0168254
GO:0048332	mesoderm morphogenesis	5	0.0177562
GO:0032268	regulation of cellular protein metabolic process	15	0.0178768
GO:0030029	actin filament-based process	11	0.0192352
GO:0048858	cell projection morphogenesis	12	0.0193163
GO:0048286	lung alveolus development	4	0.019693
GO:0051153	regulation of striated muscle cell differentiation	4	0.019693
GO:0007157	heterophilic cell adhesion	4	0.019693
GO:0043406	positive regulation of MAP kinase activity	6	0.01997
GO:0051302	regulation of cell division	5	0.0210976
GO:0001755	neural crest cell migration	4	0.0222107
GO:0001503	ossification	8	0.0228264
GO:0035272	exocrine system development	5	0.022903
GO:0051270	regulation of cell motion	8	0.023889
GO:0016337	cell-cell adhesion	13	0.0241028
GO:0001654	eye development	10	0.0243756
GO:0030509	BMP signaling pathway	4	0.0248955
GO:0043066	negative regulation of apoptosis	13	0.0263391
GO:0032990	cell part morphogenesis	12	0.0264469
GO:0045785	positive regulation of cell adhesion	5	0.0267884
GO:0010648	negative regulation of cell communication	11	0.0269652
GO:0060216	definitive hemopoiesis	3	0.0275089
GO:0051148	negative regulation of muscle cell differentiation	3	0.0275089
GO:0045446	endothelial cell differentiation	3	0.0275089
GO:0045661	regulation of myoblast differentiation	3	0.0275089
GO:0010941	regulation of cell death	24	0.0276017
GO:0060688	regulation of morphogenesis of a branching structure	4	0.0277471
GO:0006916	anti-apoptosis	7	0.0295952
GO:0016044	membrane organization	14	0.0297766
GO:0051240	positive regulation of multicellular organismal process	10	0.0300804
GO:0007409	axonogenesis	10	0.0300804
GO:0060603	mammary gland duct morphogenesis	4	0.0307648
GO:0030036	actin cytoskeleton organization	10	0.0321735
GO:0000165	MAPKKK cascade	8	0.0322906
GO:0055012	ventricular cardiac muscle cell differentiation	3	0.0330402
GO:0040007	growth	11	0.0336722
GO:0007435	salivary gland morphogenesis	4	0.0339476
GO:0051147	regulation of muscle cell differentiation	4	0.0339476
GO:0001649	osteoblast differentiation	5	0.0356769
GO:0055007	cardiac muscle cell differentiation	4	0.0372944
GO:0030182	neuron differentiation	18	0.0379562
GO:0030218	erythrocyte differentiation	5	0.0381347
GO:0000041	transition metal ion transport	6	0.0382354
GO:0042592	homeostatic process	24	0.0383626
GO:0031663	lipopolysaccharide-mediated signaling pathway	3	0.0389637
GO:0002089	lens morphogenesis in camera-type eye	3	0.0389637
GO:0009968	negative regulation of signal transduction	10	0.0390546
GO:0042733	embryonic digit morphogenesis	4	0.0408034
GO:0002761	regulation of myeloid leukocyte differentiation	4	0.0408034
GO:0021537	telencephalon development	6	0.0423761
GO:0030099	myeloid cell differentiation	7	0.0425766
GO:0043067	regulation of programmed cell death	23	0.0436573
GO:0048592	eye morphogenesis	6	0.0445439
GO:0042089	cytokine biosynthetic process	3	0.0452549
GO:0019915	lipid storage	3	0.0452549
GO:0048639	positive regulation of developmental growth	3	0.0452549
GO:0048812	neuron projection morphogenesis	10	0.0455043
GO:0045637	regulation of myeloid cell differentiation	5	0.0460763
GO:0034101	erythrocyte homeostasis	5	0.0460763
GO:0032147	activation of protein kinase activity	5	0.0460763
GO:0051325	interphase	5	0.0460763
GO:0007411	axon guidance	7	0.0463021
GO:0007431	salivary gland development	4	0.0483006
GO:0012501	programmed cell death	20	0.0486882
GO:0048469	cell maturation	6	0.0490755
GO:0008544	epidermis development	8	0.0491262
GO:0010033	response to organic substance	21	0.0493284
GO:0003006	reproductive developmental process	13	0.0500167
GO:0008219	cell death	21	0.0510267
GO:0030278	regulation of ossification	5	0.0518436
GO:0042107	cytokine metabolic process	3	0.0518901
GO:0042474	middle ear morphogenesis	3	0.0518901
GO:0048844	artery morphogenesis	3	0.0518901
GO:0048048	embryonic eye morphogenesis	3	0.0518901
GO:0006826	iron ion transport	4	0.0522843
GO:0046578	regulation of Ras protein signal transduction	10	0.0526295
GO:0048667	cell morphogenesis involved in neuron differentiation	10	0.0541373
GO:0010876	lipid localization	8	0.0545297
GO:0007219	Notch signaling pathway	5	0.0548683
GO:0031401	positive regulation of protein modification process	6	0.0563643
GO:0035051	cardiac cell differentiation	4	0.0564213
GO:0046620	regulation of organ growth	4	0.0564213
GO:0043010	camera-type eye development	8	0.0583305
GO:0030539	male genitalia development	3	0.0588467
GO:0001934	positive regulation of protein amino acid phosphorylation	5	0.0611974
GO:0007015	actin filament organization	5	0.0611974
GO:0016265	death	21	0.0618847
GO:0042981	regulation of apoptosis	22	0.0640528
GO:0007398	ectoderm development	8	0.0643315
GO:0035050	embryonic heart tube development	3	0.0661031
GO:0048742	regulation of skeletal muscle fiber development	3	0.0661031
GO:0060571	morphogenesis of an epithelial fold	3	0.0661031
GO:0001707	mesoderm formation	4	0.0697241
GO:0042330	taxis	7	0.070334
GO:0006935	chemotaxis	7	0.070334
GO:0006915	apoptosis	19	0.0711675
GO:0007498	mesoderm development	5	0.071381
GO:0048534	hemopoietic or lymphoid organ development	13	0.0726165
GO:0043405	regulation of MAP kinase activity	6	0.0727082
GO:0009725	response to hormone stimulus	9	0.0733768
GO:0045995	regulation of embryonic development	3	0.0736385
GO:0031016	pancreas development	4	0.0744452
GO:0042327	positive regulation of phosphorylation	5	0.0749563
GO:0055001	muscle cell development	5	0.0786204
GO:0009611	response to wounding	15	0.0799602
GO:0048872	homeostasis of number of cells	7	0.0805676
GO:0060445	branching involved in salivary gland morphogenesis	3	0.081433
GO:0051789	response to protein stimulus	6	0.0817529
GO:0010562	positive regulation of phosphorus metabolic process	5	0.0823724
GO:0045937	positive regulation of phosphate metabolic process	5	0.0823724
GO:0030111	regulation of Wnt receptor signaling pathway	4	0.0842978
GO:0030030	cell projection organization	14	0.0845249
GO:0050678	regulation of epithelial cell proliferation	5	0.0862111
GO:0044087	regulation of cellular component biogenesis	6	0.0880998
GO:0050878	regulation of body fluid levels	6	0.0880998
GO:0001704	formation of primary germ layer	4	0.0894221
GO:0010810	regulation of cell-substrate adhesion	4	0.0894221
GO:0000122	negative regulation of transcription from RNA polymerase II promoter	11	0.0894259
GO:0031069	hair follicle morphogenesis	3	0.0894677
GO:0048666	neuron development	13	0.0899238
GO:0001666	response to hypoxia	5	0.0901354
GO:0070482	response to oxygen levels	5	0.094144
GO:0007010	cytoskeleton organization	14	0.0956909
GO:0002520	immune system development	13	0.0957455
GO:0030334	regulation of cell migration	6	0.0980861

## Sheet: Supplementary Data 2f
Supplementary Data 2f. GOBPs represented by the down-regulated genes in both Oct4-depleted ES cells and Pontin-depleted ES cells
GOBP_ID	Term description	Count	P-value
GO:0016126	sterol biosynthetic process	11	5.51242e-09
GO:0016125	sterol metabolic process	14	2.26968e-07
GO:0006096	glycolysis	11	3.19067e-07
GO:0006007	glucose catabolic process	11	1.66106e-06
GO:0022403	cell cycle phase	19	0.00595288
GO:0006695	cholesterol biosynthetic process	10	6.30811e-09
GO:0019318	hexose metabolic process	20	3.2994e-07
GO:0006006	glucose metabolic process	18	4.60524e-07
GO:0005996	monosaccharide metabolic process	21	5.14391e-07
GO:0008203	cholesterol metabolic process	13	5.59995e-07
GO:0019320	hexose catabolic process	11	1.66106e-06
GO:0046365	monosaccharide catabolic process	11	2.38861e-06
GO:0006694	steroid biosynthetic process	12	4.67414e-06
GO:0044275	cellular carbohydrate catabolic process	11	6.46569e-06
GO:0046164	alcohol catabolic process	11	1.353e-05
GO:0016052	carbohydrate catabolic process	12	1.71651e-05
GO:0008202	steroid metabolic process	16	5.48439e-05
GO:0008299	isoprenoid biosynthetic process	6	0.000318403
GO:0006091	generation of precursor metabolites and energy	18	0.00129595
GO:0008610	lipid biosynthetic process	19	0.00133691
GO:0007242	intracellular signaling cascade	43	0.00139576
GO:0016042	lipid catabolic process	12	0.00152521
GO:0055114	oxidation reduction	34	0.00156817
GO:0006564	L-serine biosynthetic process	3	0.00236935
GO:0009066	aspartate family amino acid metabolic process	5	0.00312537
GO:0031175	neuron projection development	15	0.00382481
GO:0030030	cell projection organization	19	0.00450368
GO:0051129	negative regulation of cellular component organization	9	0.00491187
GO:0007015	actin filament organization	7	0.00495314
GO:0006090	pyruvate metabolic process	5	0.0050544
GO:0044271	nitrogen compound biosynthetic process	18	0.00582281
GO:0008652	cellular amino acid biosynthetic process	6	0.00788007
GO:0030182	neuron differentiation	21	0.0102819
GO:0051494	negative regulation of cytoskeleton organization	6	0.0113333
GO:0006720	isoprenoid metabolic process	6	0.012335
GO:0007126	meiosis	8	0.0125171
GO:0051327	M phase of meiotic cell cycle	8	0.0125171
GO:0051321	meiotic cell cycle	8	0.0140445
GO:0006563	L-serine metabolic process	3	0.0153772
GO:0043242	negative regulation of protein complex disassembly	5	0.0167575
GO:0022402	cell cycle process	20	0.0169344
GO:0006094	gluconeogenesis	4	0.0181108
GO:0016053	organic acid biosynthetic process	10	0.0192443
GO:0046394	carboxylic acid biosynthetic process	10	0.0192443
GO:0006511	ubiquitin-dependent protein catabolic process	10	0.0192443
GO:0009070	serine family amino acid biosynthetic process	3	0.0201212
GO:0046165	alcohol biosynthetic process	5	0.0202255
GO:0051493	regulation of cytoskeleton organization	8	0.022588
GO:0009069	serine family amino acid metabolic process	4	0.0234673
GO:0007062	sister chromatid cohesion	3	0.0253895
GO:0007049	cell cycle	27	0.0261434
GO:0032956	regulation of actin cytoskeleton organization	6	0.0274861
GO:0019637	organophosphate metabolic process	11	0.0288473
GO:0048812	neuron projection morphogenesis	11	0.0288473
GO:0032970	regulation of actin filament-based process	6	0.0292682
GO:0010639	negative regulation of organelle organization	6	0.0311215
GO:0000279	M phase	15	0.031638
GO:0019319	hexose biosynthetic process	4	0.0329338
GO:0043244	regulation of protein complex disassembly	5	0.0331298
GO:0009064	glutamine family amino acid metabolic process	5	0.0331298
GO:0008217	regulation of blood pressure	6	0.0371161
GO:0008015	blood circulation	8	0.038795
GO:0003013	circulatory system process	8	0.038795
GO:0048666	neuron development	15	0.0396053
GO:0003012	muscle system process	6	0.0414798
GO:0006644	phospholipid metabolic process	10	0.0431323
GO:0050808	synapse organization	5	0.0499061
GO:0008154	actin polymerization or depolymerization	3	0.0510595
GO:0007276	gamete generation	16	0.0510806
GO:0006732	coenzyme metabolic process	9	0.0513489
GO:0006796	phosphate metabolic process	34	0.0513603
GO:0006793	phosphorus metabolic process	34	0.0513603
GO:0008064	regulation of actin polymerization or depolymerization	5	0.053081
GO:0009309	amine biosynthetic process	6	0.0563625
GO:0030832	regulation of actin filament length	5	0.0563632
GO:0046364	monosaccharide biosynthetic process	4	0.0568824
GO:0000902	cell morphogenesis	15	0.0581251
GO:0007411	axon guidance	7	0.0602841
GO:0043062	extracellular structure organization	9	0.0623648
GO:0048858	cell projection morphogenesis	11	0.062654
GO:0007264	small GTPase mediated signal transduction	13	0.0647571
GO:0007143	female meiosis	3	0.0662381
GO:0007219	Notch signaling pathway	5	0.0668472
GO:0007018	microtubule-based movement	7	0.0677517
GO:0055088	lipid homeostasis	4	0.0712206
GO:0007292	female gamete generation	5	0.0743589
GO:0034637	cellular carbohydrate biosynthetic process	5	0.0743589
GO:0051186	cofactor metabolic process	10	0.0754715
GO:0032989	cellular component morphogenesis	16	0.0758073
GO:0007127	meiosis I	4	0.0763265
GO:0006836	neurotransmitter transport	6	0.0771318
GO:0032990	cell part morphogenesis	11	0.0806958
GO:0009395	phospholipid catabolic process	3	0.0826943
GO:0016310	phosphorylation	28	0.08364
GO:0019953	sexual reproduction	17	0.084625
GO:0007286	spermatid development	5	0.0863875
GO:0016051	carbohydrate biosynthetic process	6	0.0871375
GO:0021915	neural tube development	6	0.0871375
GO:0032535	regulation of cellular component size	9	0.0885288
GO:0000278	mitotic cell cycle	12	0.0887314
GO:0006936	muscle contraction	5	0.0905948
GO:0043009	chordate embryonic development	18	0.0931429
GO:0007409	axonogenesis	9	0.0934275
GO:0048477	oogenesis	4	0.0982703
GO:0060606	tube closure	4	0.0982703
GO:0001843	neural tube closure	4	0.0982703
GO:0009792	embryonic development ending in birth or egg hatching	18	0.0984094

## Sheet: Supplementary Data 2g
Supplementary Data 2g. GOBPs represented by the up-regulated genes in linc1253 knockdown ES cells
GOBP_ID	Term description	Count	P-value
GO:0001944	vasculature development	22	4.76567e-08
GO:0035295	tube development	21	5.33753e-07
GO:0042127	regulation of cell proliferation	31	6.62961e-07
GO:0001568	blood vessel development	20	6.81403e-07
GO:0060429	epithelium development	20	3.29157e-06
GO:0035239	tube morphogenesis	15	1.16386e-05
GO:0048514	blood vessel morphogenesis	16	1.44395e-05
GO:0002009	morphogenesis of an epithelium	14	5.86129e-05
GO:0001525	angiogenesis	12	9.24067e-05
GO:0007155	cell adhesion	27	9.24554e-05
GO:0022610	biological adhesion	27	9.61892e-05
GO:0048729	tissue morphogenesis	16	0.000120382
GO:0030155	regulation of cell adhesion	10	0.000132
GO:0042325	regulation of phosphorylation	17	0.000330943
GO:0051174	regulation of phosphorus metabolic process	17	0.00049965
GO:0019220	regulation of phosphate metabolic process	17	0.00049965
GO:0008284	positive regulation of cell proliferation	16	0.000793544
GO:0001656	metanephros development	7	0.00117396
GO:0045944	positive regulation of transcription from RNA polymerase II promoter	18	0.00118699
GO:0048598	embryonic morphogenesis	18	0.00122227
GO:0010810	regulation of cell-substrate adhesion	6	0.00128654
GO:0010557	positive regulation of macromolecule biosynthetic process	23	0.00139932
GO:0007162	negative regulation of cell adhesion	5	0.00156583
GO:0051270	regulation of cell motion	9	0.0016113
GO:0060562	epithelial tube morphogenesis	9	0.0020348
GO:0045765	regulation of angiogenesis	6	0.00219783
GO:0045893	positive regulation of transcription, DNA-dependent	19	0.00241805
GO:0009891	positive regulation of biosynthetic process	23	0.00259931
GO:0051254	positive regulation of RNA metabolic process	19	0.00260486
GO:0010604	positive regulation of macromolecule metabolic process	25	0.00285421
GO:0043085	positive regulation of catalytic activity	14	0.00291316
GO:0048754	branching morphogenesis of a tube	8	0.00300631
GO:0001655	urogenital system development	10	0.00318487
GO:0060541	respiratory system development	9	0.00404136
GO:0016477	cell migration	13	0.00404316
GO:0001763	morphogenesis of a branching structure	9	0.00424295
GO:0045935	positive regulation of nucleobase, nucleoside, nucleotide and nucleic acid metabolic process	21	0.00436639
GO:0045941	positive regulation of transcription	20	0.00437505
GO:0035051	cardiac cell differentiation	5	0.00445432
GO:0031328	positive regulation of cellular biosynthetic process	22	0.00490759
GO:0016331	morphogenesis of embryonic epithelium	7	0.00530163
GO:0033674	positive regulation of kinase activity	9	0.00536954
GO:0010628	positive regulation of gene expression	20	0.00579107
GO:0051674	localization of cell	14	0.00592564
GO:0048870	cell motility	14	0.00592564
GO:0051173	positive regulation of nitrogen compound metabolic process	21	0.00609654
GO:0001501	skeletal system development	14	0.00611121
GO:0043549	regulation of kinase activity	11	0.00634303
GO:0007507	heart development	12	0.00640812
GO:0040007	growth	11	0.00657308
GO:0051347	positive regulation of transferase activity	9	0.00671154
GO:0021915	neural tube development	7	0.00715877
GO:0006350	transcription	52	0.00737849
GO:0040012	regulation of locomotion	8	0.00753394
GO:0006936	muscle contraction	6	0.00766197
GO:0030324	lung development	8	0.00790407
GO:0051338	regulation of transferase activity	11	0.00808457
GO:0006357	regulation of transcription from RNA polymerase II promoter	23	0.00841865
GO:0030323	respiratory tube development	8	0.00868437
GO:0006928	cell motion	16	0.00898887
GO:0051146	striated muscle cell differentiation	7	0.00995974
GO:0044093	positive regulation of molecular function	14	0.0107265
GO:0007167	enzyme linked receptor protein signaling pathway	13	0.0108673
GO:0060348	bone development	8	0.0108813
GO:0045785	positive regulation of cell adhesion	5	0.0114521
GO:0030334	regulation of cell migration	7	0.0116191
GO:0001558	regulation of cell growth	7	0.0116191
GO:0003012	muscle system process	6	0.0120728
GO:0000904	cell morphogenesis involved in differentiation	11	0.0122683
GO:0010552	positive regulation of specific transcription from RNA polymerase II promoter	4	0.0125991
GO:0045860	positive regulation of protein kinase activity	8	0.0140197
GO:0045449	regulation of transcription	61	0.0143072
GO:0045859	regulation of protein kinase activity	10	0.014684
GO:0001947	heart looping	4	0.0157057
GO:0007267	cell-cell signaling	13	0.016834
GO:0010811	positive regulation of cell-substrate adhesion	4	0.0174059
GO:0008285	negative regulation of cell proliferation	11	0.0174255
GO:0048608	reproductive structure development	8	0.0177585
GO:0048562	embryonic organ morphogenesis	9	0.0181109
GO:0050767	regulation of neurogenesis	8	0.0191473
GO:0055007	cardiac muscle cell differentiation	4	0.0192049
GO:0007584	response to nutrient	6	0.0199255
GO:0048732	gland development	10	0.0204138
GO:0001841	neural tube formation	5	0.020428
GO:0010551	regulation of specific transcription from RNA polymerase II promoter	5	0.020428
GO:0001503	ossification	7	0.0219758
GO:0060537	muscle tissue development	8	0.0221501
GO:0001822	kidney development	7	0.0228952
GO:0043588	skin development	4	0.0230997
GO:0006355	regulation of transcription, DNA-dependent	42	0.0245909
GO:0001838	embryonic epithelial tube formation	5	0.0246562
GO:0048568	embryonic organ development	11	0.0270874
GO:0045597	positive regulation of cell differentiation	9	0.0280918
GO:0007517	muscle organ development	9	0.028872
GO:0022612	gland morphogenesis	6	0.0292209
GO:0051252	regulation of RNA metabolic process	42	0.0306929
GO:0051094	positive regulation of developmental process	10	0.0326694
GO:0035148	tube lumen formation	5	0.032799
GO:0007389	pattern specification process	12	0.0328699
GO:0051960	regulation of nervous system development	8	0.0330794
GO:0042692	muscle cell differentiation	7	0.0335344
GO:0045596	negative regulation of cell differentiation	9	0.0342471
GO:0021549	cerebellum development	4	0.0345658
GO:0051781	positive regulation of cell division	4	0.0371526
GO:0040008	regulation of growth	11	0.0387325
GO:0007423	sensory organ development	11	0.0396107
GO:0043193	positive regulation of gene-specific transcription	4	0.0398357
GO:0048638	regulation of developmental growth	4	0.0398357
GO:0030516	regulation of axon extension	3	0.0417119
GO:0030307	positive regulation of cell growth	3	0.0417119
GO:0006195	purine nucleotide catabolic process	3	0.0417119
GO:0016998	cell wall macromolecule catabolic process	3	0.0417119
GO:0044036	cell wall macromolecule metabolic process	3	0.0417119
GO:0007169	transmembrane receptor protein tyrosine kinase signaling pathway	9	0.0446075
GO:0030850	prostate gland development	4	0.0454877
GO:0009612	response to mechanical stimulus	4	0.0454877
GO:0060284	regulation of cell development	8	0.045831
GO:0014706	striated muscle tissue development	7	0.0469494
GO:0010876	lipid localization	7	0.0484497
GO:0051302	regulation of cell division	4	0.0484547
GO:0032583	regulation of gene-specific transcription	5	0.0487362
GO:0051336	regulation of hydrolase activity	9	0.0492841
GO:0022037	metencephalon development	4	0.0515141
GO:0050769	positive regulation of neurogenesis	4	0.0515141
GO:0006939	smooth muscle contraction	3	0.0517819
GO:0014020	primary neural tube formation	4	0.054665
GO:0016337	cell-cell adhesion	10	0.0547461
GO:0045793	positive regulation of cell size	3	0.0571087
GO:0006639	acylglycerol metabolic process	4	0.0579059
GO:0001570	vasculogenesis	4	0.0579059
GO:0032989	cellular component morphogenesis	13	0.0587707
GO:0045664	regulation of neuron differentiation	6	0.0589088
GO:0006638	neutral lipid metabolic process	4	0.064653
GO:0006662	glycerol ether metabolic process	4	0.064653
GO:0030030	cell projection organization	12	0.0653134
GO:0003007	heart morphogenesis	5	0.065615
GO:0017156	calcium ion-dependent exocytosis	3	0.0682961
GO:0030199	collagen fibril organization	3	0.0682961
GO:0042471	ear morphogenesis	5	0.0709301
GO:0008361	regulation of cell size	6	0.0715945
GO:0015833	peptide transport	4	0.0717443
GO:0010720	positive regulation of cell development	4	0.0717443
GO:0003002	regionalization	9	0.0741357
GO:0050796	regulation of insulin secretion	3	0.0741378
GO:0007179	transforming growth factor beta receptor signaling pathway	4	0.0754153
GO:0018904	organic ether metabolic process	4	0.0754153
GO:0051216	cartilage development	5	0.0764589
GO:0048666	neuron development	11	0.0791548
GO:0006952	defense response	15	0.0799958
GO:0016579	protein deubiquitination	3	0.0801327
GO:0048667	cell morphogenesis involved in neuron differentiation	8	0.0813578
GO:0006836	neurotransmitter transport	5	0.0821979
GO:0001569	patterning of blood vessels	3	0.0862722
GO:0043062	extracellular structure organization	7	0.0867846
GO:0031667	response to nutrient levels	6	0.0881355
GO:0070646	protein modification by small protein removal	3	0.0925477
GO:0003006	reproductive developmental process	10	0.0943505
GO:0019932	second-messenger-mediated signaling	6	0.0957845
GO:0006869	lipid transport	6	0.0984071
GO:0060740	prostate gland epithelium morphogenesis	3	0.0989512
GO:0002791	regulation of peptide secretion	3	0.0989512
GO:0055002	striated muscle cell development	4	0.0990964

## Sheet: Supplementary Data 2h
Supplementary Data 2h. GOBPs represented by the down-regulated genes in linc1253 knockdown ES cells
GOBP_ID	Term description	Count	P-value
GO:0007242	intracellular signaling cascade	36	0.000218321
GO:0048878	chemical homeostasis	19	0.000486292
GO:0006006	glucose metabolic process	11	0.000573192
GO:0005996	monosaccharide metabolic process	12	0.00182532
GO:0008652	cellular amino acid biosynthetic process	6	0.00189467
GO:0019318	hexose metabolic process	11	0.00239053
GO:0044271	nitrogen compound biosynthetic process	15	0.00354989
GO:0030003	cellular cation homeostasis	10	0.00387497
GO:0042592	homeostatic process	23	0.00397268
GO:0030001	metal ion transport	19	0.00404601
GO:0055080	cation homeostasis	11	0.00439392
GO:0070192	chromosome organization involved in meiosis	4	0.00456442
GO:0007129	synapsis	4	0.00456442
GO:0006813	potassium ion transport	10	0.00541432
GO:0043489	RNA stabilization	3	0.00584248
GO:0048255	mRNA stabilization	3	0.00584248
GO:0030005	cellular di-, tri-valent inorganic cation homeostasis	9	0.00603136
GO:0050801	ion homeostasis	14	0.00700626
GO:0006873	cellular ion homeostasis	13	0.00718471
GO:0055082	cellular chemical homeostasis	13	0.00876097
GO:0006812	cation transport	20	0.00896479
GO:0015672	monovalent inorganic cation transport	14	0.00915357
GO:0055066	di-, tri-valent inorganic cation homeostasis	9	0.00991929
GO:0019725	cellular homeostasis	15	0.010541
GO:0009309	amine biosynthetic process	6	0.0163128
GO:0009636	response to toxin	4	0.020514
GO:0050873	brown fat cell differentiation	4	0.020514
GO:0006879	cellular iron ion homeostasis	4	0.020514
GO:0012502	induction of programmed cell death	9	0.0208004
GO:0006917	induction of apoptosis	9	0.0208004
GO:0016053	organic acid biosynthetic process	8	0.0250264
GO:0046394	carboxylic acid biosynthetic process	8	0.0250264
GO:0034637	cellular carbohydrate biosynthetic process	5	0.0268067
GO:0043488	regulation of mRNA stability	3	0.0276651
GO:0043065	positive regulation of apoptosis	11	0.0303301
GO:0043068	positive regulation of programmed cell death	11	0.0318236
GO:0042981	regulation of apoptosis	19	0.0334339
GO:0010942	positive regulation of cell death	11	0.0335249
GO:0007127	meiosis I	4	0.0336334
GO:0055072	iron ion homeostasis	4	0.0336334
GO:0043067	regulation of programmed cell death	19	0.0370783
GO:0010941	regulation of cell death	19	0.0391804
GO:0005976	polysaccharide metabolic process	6	0.0393155
GO:0043487	regulation of RNA stability	3	0.0409015
GO:0006814	sodium ion transport	7	0.0421545
GO:0046942	carboxylic acid transport	6	0.0511233
GO:0015849	organic acid transport	6	0.0529622
GO:0006811	ion transport	22	0.0554026
GO:0015807	L-amino acid transport	3	0.056023
GO:0007140	male meiosis	3	0.056023
GO:0006865	amino acid transport	5	0.0562193
GO:0009064	glutamine family amino acid metabolic process	4	0.0564137
GO:0044264	cellular polysaccharide metabolic process	4	0.0564137
GO:0006096	glycolysis	4	0.0596668
GO:0006094	gluconeogenesis	3	0.0614348
GO:0016052	carbohydrate catabolic process	5	0.0825911
GO:0000018	regulation of DNA recombination	3	0.0846909
GO:0032147	activation of protein kinase activity	4	0.0847742
GO:0016051	carbohydrate biosynthetic process	5	0.0884842
GO:0006007	glucose catabolic process	4	0.0886768
GO:0019320	hexose catabolic process	4	0.0886768
GO:0019319	hexose biosynthetic process	3	0.0908639
GO:0006090	pyruvate metabolic process	3	0.0908639
GO:0019932	second-messenger-mediated signaling	6	0.0925225
GO:0019953	sexual reproduction	13	0.0952364
GO:0046365	monosaccharide catabolic process	4	0.0967032
GO:0050777	negative regulation of immune response	3	0.0971642
