# Supplementary material for: Pontin functions as an essential coactivator for Oct4-dependent lincRNA expression in mouse embryonic stem cells
Source: Nat Commun. 2015 Apr 10;6:6810. doi: 10.1038/ncomms7810 (PMC4403444; doi:10.1038/ncomms7810)
Supplement: Supplementary Data 3 — List of genes affected by Pontin-depletion, Oct4-depletion, and linc1253 knockdown in ES cells. Up- and down-regulation of the DEGs in Pontin- or Oct4-depleted ES cells and their log2-fold-changes in the following comparisons are shown: (1 and 2) Pontin-depleted ES cells (OHT 3D or 4D) and (3) Oct4-depleted ES cells (Tc 2D) versus WT ES cells (a). Up- and down-regulation of the DEGs in linc1253 knockdown ES cells and their log2-fold-changes are shown (b). [file ncomms7810-s4.xls]

## Sheet: Supplementary Data 3a
Supplementary Data 3a. List of genes affected by Pontin depleteion or Oct4 depleteion in mouse ES cells
Gene Identity	Differentially expressed genes (DEGs)			Log2-fold-changes
Ensembl Gene ID	Pontin KO_OHT 3D/WT	Pontin KO_OHT 4D/WT	Oct4 KO_Tc 2D/WT	Pontin KO_OHT 3D/WT	Pontin KO_OHT 4D/WT	Oct4 KO_Tc 2D/WT
ENSMUSG00000000094	up	up	up	1.38769	0.695087	1.82898
ENSMUSG00000000125	up	up	up	1.02722	1.72285	0.619097
ENSMUSG00000000126	up	up	up	0.682877	1.16039	1.7486
ENSMUSG00000000416	up	up	up	0.823465	0.595467	2.23517
ENSMUSG00000000693	up	up	up	2.62175	2.59332	0.607864
ENSMUSG00000001510	up	up	up	1.17531	1.11625	3.04402
ENSMUSG00000001911	up	up	up	1.02514	0.813008	0.925115
ENSMUSG00000002020	up	up	up	2.07306	1.79951	0.820761
ENSMUSG00000003992	up	up	up	0.614608	0.633605	0.71456
ENSMUSG00000004105	up	up	up	1.89501	1.44375	0.748935
ENSMUSG00000005836	up	up	up	0.862225	2.12669	1.96876
ENSMUSG00000006056	up	up	up	1.24699	1.94709	0.845875
ENSMUSG00000006200	up	up	up	0.897665	2.27139	2.04628
ENSMUSG00000006205	up	up	up	0.968062	1.45285	1.02574
ENSMUSG00000007872	up	up	up	1.02495	1.59164	2.45586
ENSMUSG00000008136	up	up	up	1.51301	1.50761	0.670583
ENSMUSG00000009687	up	up	up	0.871769	1.1351	0.623004
ENSMUSG00000010067	up	up	up	0.704948	0.943431	0.583429
ENSMUSG00000012017	up	up	up	0.830063	1.50449	2.15626
ENSMUSG00000013846	up	up	up	0.800954	0.613316	1.0526
ENSMUSG00000014599	up	up	up	3.66026	3.80827	2.3539
ENSMUSG00000014980	up	up	up	0.774486	0.777248	0.830934
ENSMUSG00000015312	up	up	up	0.879455	1.62171	1.54935
ENSMUSG00000015619	up	up	up	1.20935	1.15685	3.44731
ENSMUSG00000017817	up	up	up	1.3984	1.27167	1.42409
ENSMUSG00000018217	up	up	up	1.40973	2.32305	2.34823
ENSMUSG00000018819	up	up	up	0.758369	1.36062	0.75668
ENSMUSG00000018830	up	up	up	1.27083	1.16663	1.61022
ENSMUSG00000019832	up	up	up	0.686176	0.998143	1.19476
ENSMUSG00000019846	up	up	up	1.12068	0.704108	0.997396
ENSMUSG00000020122	up	up	up	1.23046	0.971592	1.4619
ENSMUSG00000020160	up	up	up	1.07479	0.84488	1.47003
ENSMUSG00000020183	up	up	up	0.945911	1.16781	2.7795
ENSMUSG00000020467	up	up	up	0.750677	1.91432	1.34111
ENSMUSG00000020644	up	up	up	0.814254	0.591229	1.788
ENSMUSG00000020695	up	up	up	0.85263	1.09679	1.08001
ENSMUSG00000021253	up	up	up	1.69722	1.86037	1.69204
ENSMUSG00000021281	up	up	up	0.879404	0.893924	0.740269
ENSMUSG00000021365	up	up	up	0.632174	0.763956	2.70169
ENSMUSG00000021453	up	up	up	0.807875	0.798116	1.40288
ENSMUSG00000021456	up	up	up	0.678667	0.913402	2.49042
ENSMUSG00000021469	up	up	up	1.0245	1.74985	2.55105
ENSMUSG00000021725	up	up	up	0.890009	0.633491	0.582285
ENSMUSG00000021835	up	up	up	1.59587	1.37418	1.29456
ENSMUSG00000021959	up	up	up	1.21131	1.51658	2.70481
ENSMUSG00000022098	up	up	up	1.7148	2.60437	0.994395
ENSMUSG00000022150	up	up	up	1.05135	1.84865	1.87245
ENSMUSG00000022184	up	up	up	0.651462	0.645048	0.631689
ENSMUSG00000022237	up	up	up	1.28043	1.08636	1.2694
ENSMUSG00000022382	up	up	up	0.756775	1.33163	1.5374
ENSMUSG00000022636	up	up	up	1.55543	1.5818	4.63305
ENSMUSG00000022676	up	up	up	0.816383	0.762022	1.50004
ENSMUSG00000022711	up	up	up	0.778216	0.665535	1.79761
ENSMUSG00000022952	up	up	up	0.686176	1.20683	0.861297
ENSMUSG00000022969	up	up	up	0.638647	1.19233	1.95251
ENSMUSG00000023043	up	up	up	1.27316	2.57146	3.07992
ENSMUSG00000023143	up	up	up	0.677985	0.722066	1.31085
ENSMUSG00000023868	up	up	up	0.885891	1.36062	1.47796
ENSMUSG00000024063	up	up	up	0.760333	1.2367	1.00317
ENSMUSG00000024176	up	up	up	0.769585	0.973059	1.39612
ENSMUSG00000024304	up	up	up	1.53409	1.31853	0.899195
ENSMUSG00000024381	up	up	up	0.682884	0.778902	1.05804
ENSMUSG00000024620	up	up	up	1.1834	1.67262	3.92711
ENSMUSG00000024664	up	up	up	0.6234	1.00218	1.1395
ENSMUSG00000025089	up	up	up	0.877601	0.84488	0.891882
ENSMUSG00000025352	up	up	up	0.93424	1.08214	1.94713
ENSMUSG00000025650	up	up	up	0.912085	0.800462	1.05918
ENSMUSG00000025743	up	up	up	0.85491	0.996725	2.4787
ENSMUSG00000025810	up	up	up	2.32071	1.77859	0.774186
ENSMUSG00000025856	up	up	up	0.636605	0.895175	0.667979
ENSMUSG00000026029	up	up	up	1.13752	1.47058	0.812277
ENSMUSG00000026042	up	up	up	3.26254	3.53302	1.05487
ENSMUSG00000026389	up	up	up	0.722564	0.689149	3.13699
ENSMUSG00000026728	up	up	up	1.6451	1.94587	1.79137
ENSMUSG00000026831	up	up	up	1.07913	0.768133	0.890176
ENSMUSG00000026837	up	up	up	1.63305	1.78259	1.12369
ENSMUSG00000026872	up	up	up	1.37339	0.848441	1.83308
ENSMUSG00000026879	up	up	up	1.62419	2.32363	1.4462
ENSMUSG00000026890	up	up	up	0.995016	0.672863	1.09263
ENSMUSG00000027204	up	up	up	1.5342	1.18425	1.40662
ENSMUSG00000027208	up	up	up	1.28074	0.97346	1.16291
ENSMUSG00000027210	up	up	up	0.758787	0.922999	1.24621
ENSMUSG00000027316	up	up	up	1.1657	0.897387	1.59282
ENSMUSG00000027562	up	up	up	0.912741	1.78881	1.68415
ENSMUSG00000027712	up	up	up	0.9534	1.79677	1.23286
ENSMUSG00000027820	up	up	up	0.588818	0.670007	0.849492
ENSMUSG00000027868	up	up	up	1.20672	0.836923	1.60066
ENSMUSG00000027955	up	up	up	1.05404	1.08904	0.901733
ENSMUSG00000028073	up	up	up	0.97183	0.799218	0.988667
ENSMUSG00000028173	up	up	up	0.849463	1.51346	2.63799
ENSMUSG00000028194	up	up	up	0.720311	0.583223	1.25679
ENSMUSG00000028195	up	up	up	1.427	1.85377	0.588177
ENSMUSG00000028444	up	up	up	1.28926	1.42792	0.668562
ENSMUSG00000028469	up	up	up	1.57014	1.41821	2.33504
ENSMUSG00000028776	up	up	up	1.47914	2.66183	5.41266
ENSMUSG00000028962	up	up	up	0.789694	0.665405	1.13341
ENSMUSG00000029135	up	up	up	0.916692	0.996289	1.10327
ENSMUSG00000029231	up	up	up	0.66672	1.17403	1.34844
ENSMUSG00000029314	up	up	up	0.657036	1.06934	2.07333
ENSMUSG00000029338	up	up	up	1.29881	1.07845	1.59965
ENSMUSG00000029484	up	up	up	1.67076	2.62303	2.28942
ENSMUSG00000029646	up	up	up	0.623751	0.881869	3.23165
ENSMUSG00000029761	up	up	up	1.37504	1.14905	1.03563
ENSMUSG00000029844	up	up	up	0.592446	1.09657	1.3985
ENSMUSG00000029860	up	up	up	0.884237	1.60036	0.923657
ENSMUSG00000030549	up	up	up	0.592446	0.74388	1.14395
ENSMUSG00000030748	up	up	up	0.82043	1.03333	1.5315
ENSMUSG00000030770	up	up	up	0.915449	1.30723	2.0684
ENSMUSG00000030782	up	up	up	1.23223	1.933	1.5718
ENSMUSG00000031119	up	up	up	1.03426	1.63748	0.947489
ENSMUSG00000031179	up	up	up	2.27984	2.26565	4.12724
ENSMUSG00000031274	up	up	up	1.78886	1.725	0.671451
ENSMUSG00000031410	up	up	up	0.94933	1.73264	3.41895
ENSMUSG00000031502	up	up	up	1.49618	1.92741	2.59326
ENSMUSG00000031503	up	up	up	1.50208	2.13468	2.6155
ENSMUSG00000031825	up	up	up	0.706326	0.670817	1.90024
ENSMUSG00000031875	up	up	up	0.828725	1.31068	1.04865
ENSMUSG00000031934	up	up	up	0.765172	0.79099	0.956472
ENSMUSG00000031994	up	up	up	0.731454	0.677386	1.98351
ENSMUSG00000032014	up	up	up	0.733471	1.47849	0.818333
ENSMUSG00000032035	up	up	up	1.13755	1.16733	1.66732
ENSMUSG00000032060	up	up	up	1.94078	2.80614	0.635048
ENSMUSG00000032394	up	up	up	0.752509	0.722744	4.02619
ENSMUSG00000032440	up	up	up	0.928148	1.28642	1.98676
ENSMUSG00000032548	up	up	up	1.05186	1.77232	1.01944
ENSMUSG00000032714	up	up	up	0.673106	1.08282	1.57299
ENSMUSG00000032911	up	up	up	0.921746	0.724233	0.861297
ENSMUSG00000033016	up	up	up	1.1257	0.93004	2.52753
ENSMUSG00000033149	up	up	up	1.39857	1.52549	2.3491
ENSMUSG00000033174	up	up	up	0.749734	1.45003	0.64924
ENSMUSG00000033227	up	up	up	0.613599	1.06246	1.82483
ENSMUSG00000033350	up	up	up	1.29833	1.3611	1.856
ENSMUSG00000033880	up	up	up	0.796038	0.741826	0.784916
ENSMUSG00000034361	up	up	up	1.13862	1.20808	2.29562
ENSMUSG00000034471	up	up	up	0.588083	0.597196	1.7419
ENSMUSG00000034936	up	up	up	0.707225	0.920947	1.08811
ENSMUSG00000035357	up	up	up	1.10792	0.806318	3.41922
ENSMUSG00000035934	up	up	up	1.02037	0.69286	1.13834
ENSMUSG00000036596	up	up	up	1.58743	0.926901	0.717789
ENSMUSG00000036885	up	up	up	1.11722	1.00429	1.21192
ENSMUSG00000036902	up	up	up	1.17059	0.623906	1.28717
ENSMUSG00000037335	up	up	up	1.68453	2.32264	5.63101
ENSMUSG00000037455	up	up	up	0.716259	0.678431	1.30763
ENSMUSG00000037606	up	up	up	0.778543	0.949141	1.00064
ENSMUSG00000037613	up	up	up	1.06904	1.16025	0.777327
ENSMUSG00000038074	up	up	up	1.15542	0.645388	0.776339
ENSMUSG00000038236	up	up	up	0.92968	0.907737	1.33078
ENSMUSG00000038244	up	up	up	1.84175	1.3972	1.71996
ENSMUSG00000038331	up	up	up	1.16193	1.01653	2.61479
ENSMUSG00000039043	up	up	up	0.705428	0.834461	1.39449
ENSMUSG00000039081	up	up	up	0.657666	1.05283	1.31764
ENSMUSG00000039096	up	up	up	0.89722	0.962999	0.829027
ENSMUSG00000039206	up	up	up	0.850715	0.794573	1.86106
ENSMUSG00000039607	up	up	up	0.895001	1.00541	0.645115
ENSMUSG00000040007	up	up	up	0.620052	0.637572	1.88041
ENSMUSG00000040322	up	up	up	0.995868	1.40684	2.51364
ENSMUSG00000040350	up	up	up	0.587753	0.877732	0.618089
ENSMUSG00000040364	up	up	up	0.658244	0.727966	1.02254
ENSMUSG00000040690	up	up	up	1.84074	1.82706	1.56654
ENSMUSG00000040990	up	up	up	1.33374	1.21654	0.686951
ENSMUSG00000041000	up	up	up	0.634006	0.67458	1.84153
ENSMUSG00000041120	up	up	up	1.2199	2.35008	0.690834
ENSMUSG00000041734	up	up	up	0.633639	0.627276	1.50038
ENSMUSG00000042228	up	up	up	0.88435	1.00505	3.05867
ENSMUSG00000042510	up	up	up	0.685635	0.80385	1.51409
ENSMUSG00000042745	up	up	up	1.487	1.40731	1.85801
ENSMUSG00000042821	up	up	up	1.26146	1.34255	1.17834
ENSMUSG00000043099	up	up	up	1.17272	1.19881	0.857081
ENSMUSG00000043391	up	up	up	0.97183	0.917469	2.67334
ENSMUSG00000044456	up	up	up	1.40627	1.84826	1.57008
ENSMUSG00000044646	up	up	up	1.10851	0.930395	0.749577
ENSMUSG00000045092	up	up	up	0.768079	0.948914	2.56127
ENSMUSG00000045312	up	up	up	0.686863	0.608453	2.52579
ENSMUSG00000045589	up	up	up	0.927396	0.704948	0.860577
ENSMUSG00000045658	up	up	up	0.90473	0.830696	0.780974
ENSMUSG00000045730	up	up	up	1.22308	0.985361	0.978299
ENSMUSG00000045827	up	up	up	0.796374	1.201	2.06889
ENSMUSG00000045838	up	up	up	1.22243	1.16955	1.13743
ENSMUSG00000046714	up	up	up	0.625656	0.609434	1.48404
ENSMUSG00000046982	up	up	up	0.746077	0.629369	1.57429
ENSMUSG00000047123	up	up	up	0.593388	0.626257	1.12195
ENSMUSG00000047414	up	up	up	2.66338	2.1104	1.92587
ENSMUSG00000047821	up	up	up	0.95694	1.35506	0.760942
ENSMUSG00000048096	up	up	up	1.08587	0.758154	1.145
ENSMUSG00000048332	up	up	up	0.992514	1.21924	1.14059
ENSMUSG00000048349	up	up	up	0.896864	0.584587	1.21136
ENSMUSG00000048583	up	up	up	2.83109	3.45247	6.66477
ENSMUSG00000048612	up	up	up	1.82835	1.8731	3.4075
ENSMUSG00000048856	up	up	up	0.629002	0.851851	0.779623
ENSMUSG00000049281	up	up	up	1.70045	0.692025	0.646963
ENSMUSG00000049382	up	up	up	1.66581	2.90095	2.6888
ENSMUSG00000050737	up	up	up	1.04021	1.64364	3.70467
ENSMUSG00000051236	up	up	up	1.57817	1.44066	1.75111
ENSMUSG00000051323	up	up	up	1.79103	1.31672	1.12587
ENSMUSG00000051375	up	up	up	0.609833	1.14389	1.47696
ENSMUSG00000053730	up	up	up	0.672126	0.652988	1.25106
ENSMUSG00000054676	up	up	up	0.82308	0.812236	0.881357
ENSMUSG00000055737	up	up	up	0.685389	0.91277	2.63774
ENSMUSG00000056427	up	up	up	1.38528	1.28505	2.09795
ENSMUSG00000056708	up	up	up	0.611295	0.863795	0.667457
ENSMUSG00000056758	up	up	up	1.36443	1.70199	2.95064
ENSMUSG00000058571	up	up	up	0.664774	0.792639	1.42153
ENSMUSG00000059334	up	up	up	0.854241	2.01582	3.35552
ENSMUSG00000061082	up	up	up	0.6842	1.63025	2.40839
ENSMUSG00000061723	up	up	up	0.6842	0.910489	2.53134
ENSMUSG00000062393	up	up	up	1.04147	0.91774	2.59024
ENSMUSG00000068048	up	up	up	0.586736	2.43824	1.89172
ENSMUSG00000068220	up	up	up	0.700799	1.27545	1.27557
ENSMUSG00000069833	up	up	up	1.00596	0.597367	2.81407
ENSMUSG00000070687	up	up	up	0.604258	0.97346	0.875215
ENSMUSG00000072214	up	up	up	0.702873	0.953023	1.52454
ENSMUSG00000073650	up	up	up	0.717814	0.662607	1.40616
ENSMUSG00000073802	up	up	up	0.770192	1.31016	0.796106
ENSMUSG00000074364	up	up	up	1.85097	2.25843	1.24435
ENSMUSG00000075254	up	up	up	0.630372	0.911812	1.92965
ENSMUSG00000079037	up	up	up	0.698442	1.03218	1.71541
ENSMUSG00000079254	up	up	up	0.631723	0.997519	1.59378
ENSMUSG00000079334	up	up	up	0.733843	0.680968	0.58491
ENSMUSG00000085795	up	up	up	0.943316	1.12284	1.84183
ENSMUSG00000089762	up	up	up	0.808313	1.30346	1.7538
ENSMUSG00000090877	up	up	up	0.959182	0.909702	1.3475
ENSMUSG00000091243	up	up	up	1.55358	1.49795	2.0293
ENSMUSG00000000120	up	up	down	1.02311	0.943637	-0.60083
ENSMUSG00000000184	up	up	down	2.24706	1.59633	-2.01935
ENSMUSG00000001025	up	up	down	1.45613	1.94655	-1.53306
ENSMUSG00000001123	up	up	down	0.718139	0.623653	-2.61163
ENSMUSG00000001288	up	up	down	0.939137	0.7218	-1.78722
ENSMUSG00000001506	up	up	down	3.18967	3.65584	-1.15309
ENSMUSG00000001986	up	up	down	1.02017	0.722252	-1.71206
ENSMUSG00000002602	up	up	down	2.15605	1.94854	-1.57504
ENSMUSG00000004044	up	up	down	0.665121	0.974813	-0.771981
ENSMUSG00000008384	up	up	down	0.647147	0.909817	-0.735933
ENSMUSG00000017724	up	up	down	0.705389	0.809486	-1.17552
ENSMUSG00000018102	up	up	down	0.623542	0.859909	-1.58446
ENSMUSG00000019817	up	up	down	0.728037	0.815547	-1.56097
ENSMUSG00000019851	up	up	down	0.922067	0.907001	-1.22428
ENSMUSG00000019997	up	up	down	1.44546	1.79654	-1.12138
ENSMUSG00000020017	up	up	down	0.697336	0.89551	-2.59616
ENSMUSG00000021765	up	up	down	0.879404	0.925693	-0.848273
ENSMUSG00000021838	up	up	down	0.855702	1.00793	-1.10614
ENSMUSG00000022096	up	up	down	1.0926	0.792107	-1.64771
ENSMUSG00000022221	up	up	down	0.786076	0.797095	-1.13619
ENSMUSG00000022469	up	up	down	0.726176	0.911685	-1.14216
ENSMUSG00000022774	up	up	down	0.638686	0.635468	-0.97759
ENSMUSG00000024087	up	up	down	1.58299	1.75775	-0.662175
ENSMUSG00000024300	up	up	down	0.658418	1.23832	-3.88621
ENSMUSG00000024459	up	up	down	1.23556	1.39576	-2.45691
ENSMUSG00000024486	up	up	down	0.988889	1.02153	-0.687852
ENSMUSG00000024503	up	up	down	1.02431	0.765474	-0.740321
ENSMUSG00000024529	up	up	down	3.47685	3.43547	-0.720997
ENSMUSG00000024565	up	up	down	1.21033	0.736691	-1.80132
ENSMUSG00000026043	up	up	down	2.18668	2.56658	-0.610999
ENSMUSG00000026475	up	up	down	1.09401	0.929393	-1.26976
ENSMUSG00000026726	up	up	down	1.02125	1.66531	-1.02485
ENSMUSG00000027859	up	up	down	0.919506	1.34714	-0.610999
ENSMUSG00000028364	up	up	down	4.71249	4.3111	-1.3915
ENSMUSG00000028581	up	up	down	0.863735	0.635453	-1.26755
ENSMUSG00000028602	up	up	down	0.966788	0.905996	-1.23223
ENSMUSG00000029661	up	up	down	3.2493	3.61147	-1.49664
ENSMUSG00000030208	up	up	down	1.52827	1.74112	-1.15273
ENSMUSG00000030220	up	up	down	1.11958	1.65866	-0.831691
ENSMUSG00000031486	up	up	down	1.27586	1.31117	-0.61326
ENSMUSG00000031520	up	up	down	1.42753	0.896916	-1.11054
ENSMUSG00000032024	up	up	down	1.25253	0.599048	-2.35459
ENSMUSG00000032085	up	up	down	2.56076	3.22032	-2.52112
ENSMUSG00000032125	up	up	down	1.27511	1.33607	-1.91603
ENSMUSG00000032334	up	up	down	0.865537	1.12556	-0.931511
ENSMUSG00000033446	up	up	down	0.591178	0.602657	-1.82076
ENSMUSG00000034486	up	up	down	1.46761	1.04556	-2.06008
ENSMUSG00000035067	up	up	down	1.32829	0.607377	-0.641277
ENSMUSG00000035783	up	up	down	3.79152	4.03241	-2.78677
ENSMUSG00000036036	up	up	down	0.712337	0.679072	-1.15627
ENSMUSG00000037035	up	up	down	0.709321	0.644083	-4.89893
ENSMUSG00000037085	up	up	down	0.780192	0.747591	-0.851433
ENSMUSG00000037411	up	up	down	3.00804	3.04474	-1.2785
ENSMUSG00000037428	up	up	down	0.631723	1.26366	-0.590788
ENSMUSG00000038059	up	up	down	0.923639	0.718401	-1.08484
ENSMUSG00000040152	up	up	down	3.39669	3.22479	-1.99664
ENSMUSG00000040857	up	up	down	0.717894	0.984082	-0.780126
ENSMUSG00000042677	up	up	down	0.765491	1.04352	-0.894565
ENSMUSG00000043251	up	up	down	0.750958	0.816407	-1.30845
ENSMUSG00000043439	up	up	down	0.835717	1.07474	-1.56099
ENSMUSG00000049929	up	up	down	0.677368	0.650493	-1.52197
ENSMUSG00000053626	up	up	down	1.2965	1.09077	-0.868864
ENSMUSG00000055027	up	up	down	1.07859	1.0372	-0.9707
ENSMUSG00000063672	up	up	down	0.772349	0.683117	-3.21306
ENSMUSG00000064080	up	up	down	2.92881	2.99832	-0.757091
ENSMUSG00000067261	up	up	down	1.00513	0.933876	-1.6847
ENSMUSG00000067818	up	up	down	2.02682	2.67089	-1.26572
ENSMUSG00000068522	up	up	down	0.583886	1.18049	-2.13696
ENSMUSG00000069020	up	up	down	0.669119	0.774593	-0.668596
ENSMUSG00000073771	up	up	down	0.674688	0.647295	-1.22757
ENSMUSG00000074461	up	up	down	0.631031	0.789571	-0.849957
ENSMUSG00000074934	up	up	down	3.28329	3.66542	-0.680158
ENSMUSG00000091907	up	up	down	1.16412	0.590893	-0.61959
ENSMUSG00000000058	up	up	--	0.85038	1.0195	0.171147
ENSMUSG00000001020	up	up	--	2.7464	3.61134	-0.342804
ENSMUSG00000001119	up	up	--	2.1909	1.76224	0.447582
ENSMUSG00000001946	up	up	--	0.742943	0.797445	-0.203305
ENSMUSG00000005087	up	up	--	3.71602	3.62144	0.18392
ENSMUSG00000005124	up	up	--	1.58625	2.16331	-0.441085
ENSMUSG00000007655	up	up	--	3.05714	3.34381	-0.556197
ENSMUSG00000007805	up	up	--	1.02803	1.26646	-0.0735748
ENSMUSG00000007888	up	up	--	0.841557	1.21471	-0.578983
ENSMUSG00000009900	up	up	--	0.953284	1.59811	-0.0055474
ENSMUSG00000013698	up	up	--	0.818245	0.935663	0.488842
ENSMUSG00000014245	up	up	--	1.01991	0.628334	-0.0783585
ENSMUSG00000015133	up	up	--	0.973917	0.923999	0.098996
ENSMUSG00000017144	up	up	--	0.994159	1.03024	-0.451455
ENSMUSG00000017466	up	up	--	2.14568	2.80728	0.123675
ENSMUSG00000019756	up	up	--	1.26678	1.06617	0.303863
ENSMUSG00000020019	up	up	--	1.11431	0.926089	-0.389563
ENSMUSG00000020044	up	up	--	1.2746	1.03946	0.178338
ENSMUSG00000020077	up	up	--	0.764935	2.32152	-0.497434
ENSMUSG00000020205	up	up	--	0.895688	1.27322	0.234399
ENSMUSG00000020241	up	up	--	1.05502	0.638208	-0.257986
ENSMUSG00000020411	up	up	--	0.645052	0.821589	0.139095
ENSMUSG00000020427	up	up	--	0.584468	1.48027	0.195097
ENSMUSG00000020473	up	up	--	1.84273	2.27578	0.378002
ENSMUSG00000020679	up	up	--	0.622133	1.12835	-0.0470786
ENSMUSG00000021367	up	up	--	0.953284	1.15109	0.103043
ENSMUSG00000021403	up	up	--	1.41288	2.16021	0.0606466
ENSMUSG00000021411	up	up	--	0.905878	1.5624	-0.0175066
ENSMUSG00000021822	up	up	--	1.81702	2.26127	0.171208
ENSMUSG00000022346	up	up	--	1.47034	0.958403	0.256913
ENSMUSG00000022665	up	up	--	2.22309	2.31133	-0.441085
ENSMUSG00000022887	up	up	--	1.29545	1.3139	0.0667137
ENSMUSG00000023885	up	up	--	1.95613	2.14227	0.144169
ENSMUSG00000024074	up	up	--	0.839926	0.686966	0.508805
ENSMUSG00000024617	up	up	--	0.949305	0.729521	0.178228
ENSMUSG00000024619	up	up	--	0.659584	2.2007	0.287611
ENSMUSG00000024659	up	up	--	3.26543	3.6372	0.0701036
ENSMUSG00000024803	up	up	--	2.4773	2.08166	-0.483129
ENSMUSG00000025185	up	up	--	1.00463	1.19253	0.126884
ENSMUSG00000025226	up	up	--	0.58361	0.850235	0.147699
ENSMUSG00000026069	up	up	--	1.76463	2.03919	0.0982619
ENSMUSG00000026235	up	up	--	0.77707	0.648883	0.402941
ENSMUSG00000026586	up	up	--	2.25517	1.68531	0.067287
ENSMUSG00000026674	up	up	--	2.52322	1.98978	0.463555
ENSMUSG00000026786	up	up	--	1.02848	1.11982	-0.0131257
ENSMUSG00000027463	up	up	--	0.955803	0.96669	-0.511457
ENSMUSG00000027472	up	up	--	1.30629	1.1517	0.375392
ENSMUSG00000027750	up	up	--	2.48121	2.69048	-0.576991
ENSMUSG00000027800	up	up	--	1.56212	1.94608	-0.123542
ENSMUSG00000027962	up	up	--	1.75197	1.73575	-0.123542
ENSMUSG00000028031	up	up	--	2.11608	1.8971	-0.0630931
ENSMUSG00000028108	up	up	--	1.44387	1.76334	0.564318
ENSMUSG00000028111	up	up	--	0.943319	1.26846	0.561812
ENSMUSG00000028370	up	up	--	1.02848	0.877942	-0.0131257
ENSMUSG00000028780	up	up	--	0.660466	1.21341	-0.34293
ENSMUSG00000028883	up	up	--	1.74635	1.34632	0.0951738
ENSMUSG00000029108	up	up	--	1.47306	1.201	-0.0131257
ENSMUSG00000029377	up	up	--	1.02848	0.877942	-0.0630931
ENSMUSG00000029648	up	up	--	0.765258	1.15054	-0.320732
ENSMUSG00000029816	up	up	--	0.662441	2.04476	-0.151392
ENSMUSG00000030218	up	up	--	1.0026	1.96322	-0.487824
ENSMUSG00000030616	up	up	--	0.977903	0.899861	-0.164352
ENSMUSG00000030693	up	up	--	0.795827	0.62536	0.275465
ENSMUSG00000030790	up	up	--	0.758369	0.972698	-0.0242642
ENSMUSG00000031072	up	up	--	0.812361	0.649626	-0.536217
ENSMUSG00000031375	up	up	--	3.45104	3.45362	-0.575406
ENSMUSG00000031673	up	up	--	2.12074	1.85897	0.294977
ENSMUSG00000031803	up	up	--	1.07398	1.26982	-0.0557162
ENSMUSG00000031952	up	up	--	0.812276	1.1581	0.0979576
ENSMUSG00000031963	up	up	--	0.759299	0.945577	0.120985
ENSMUSG00000031972	up	up	--	1.31868	2.0673	-0.342876
ENSMUSG00000032011	up	up	--	0.635629	1.04754	-0.567161
ENSMUSG00000032012	up	up	--	0.725708	0.985112	0.419584
ENSMUSG00000032221	up	up	--	0.975186	0.623222	0.0360248
ENSMUSG00000032231	up	up	--	0.625937	1.14882	-0.0703976
ENSMUSG00000032332	up	up	--	3.04746	2.34698	-0.510933
ENSMUSG00000032359	up	up	--	0.802053	1.89695	0.357911
ENSMUSG00000032366	up	up	--	0.873822	1.45859	0.532725
ENSMUSG00000032470	up	up	--	0.892734	1.11959	-0.00280378
ENSMUSG00000032487	up	up	--	3.21179	2.29249	0.250098
ENSMUSG00000032625	up	up	--	1.40717	1.17658	0.080769
ENSMUSG00000032766	up	up	--	0.759299	1.05283	-0.187367
ENSMUSG00000035373	up	up	--	1.20146	1.50797	-0.0131257
ENSMUSG00000035385	up	up	--	1.93546	1.60836	-0.123542
ENSMUSG00000035799	up	up	--	0.662441	0.683053	-0.0927983
ENSMUSG00000036181	up	up	--	0.585643	1.26533	-0.479474
ENSMUSG00000036256	up	up	--	1.76779	2.08237	-0.544277
ENSMUSG00000036273	up	up	--	1.16743	0.893021	0.531801
ENSMUSG00000036894	up	up	--	0.599152	0.681472	-0.484977
ENSMUSG00000037060	up	up	--	0.632174	1.07673	-0.386735
ENSMUSG00000037852	up	up	--	1.0604	1.52381	0.323297
ENSMUSG00000037892	up	up	--	0.97183	0.888803	-0.0470786
ENSMUSG00000037946	up	up	--	1.5301	1.71708	-0.0568901
ENSMUSG00000038264	up	up	--	0.937475	0.914885	0.0239706
ENSMUSG00000038296	up	up	--	0.901314	0.983258	-0.0891186
ENSMUSG00000039116	up	up	--	0.603663	0.883594	-0.0328623
ENSMUSG00000039239	up	up	--	1.1652	1.25768	-0.0708958
ENSMUSG00000039405	up	up	--	2.86435	3.41736	-0.431999
ENSMUSG00000040133	up	up	--	1.20146	0.810559	-0.0131257
ENSMUSG00000040432	up	up	--	1.54638	0.670402	0.160111
ENSMUSG00000040721	up	up	--	1.22018	0.640594	-0.379504
ENSMUSG00000041324	up	up	--	2.87825	1.64951	-0.292837
ENSMUSG00000041801	up	up	--	0.62133	1.03369	0.46958
ENSMUSG00000042115	up	up	--	0.803641	1.40589	-0.297569
ENSMUSG00000043336	up	up	--	2.45627	2.01988	0.396419
ENSMUSG00000043441	up	up	--	1.8301	0.910489	-0.0630931
ENSMUSG00000043557	up	up	--	1.52689	0.83507	-0.415659
ENSMUSG00000044006	up	up	--	1.05689	0.761263	-0.420767
ENSMUSG00000044367	up	up	--	0.736084	0.672836	0.183326
ENSMUSG00000045009	up	up	--	0.69764	0.624956	0.259548
ENSMUSG00000045954	up	up	--	2.83562	2.69001	-0.197812
ENSMUSG00000046186	up	up	--	1.13088	0.580067	-0.0951911
ENSMUSG00000046879	up	up	--	0.89965	1.49446	0.0689346
ENSMUSG00000046908	up	up	--	1.23846	0.73625	-0.507505
ENSMUSG00000047250	up	up	--	0.698298	1.11232	0.150038
ENSMUSG00000048126	up	up	--	2.52971	1.57954	-0.184052
ENSMUSG00000048458	up	up	--	1.50534	1.02504	0.250384
ENSMUSG00000048988	up	up	--	0.866361	0.754085	0.513628
ENSMUSG00000049532	up	up	--	0.584613	0.757567	-0.408939
ENSMUSG00000050069	up	up	--	2.89431	2.76608	-0.0055474
ENSMUSG00000050335	up	up	--	0.813291	1.22111	0.0189179
ENSMUSG00000050796	up	up	--	0.803343	0.896938	-0.204588
ENSMUSG00000051022	up	up	--	0.748772	1.42666	0.201325
ENSMUSG00000051048	up	up	--	0.873092	1.00259	0.194561
ENSMUSG00000051502	up	up	--	0.595505	1.05863	-0.277258
ENSMUSG00000052353	up	up	--	1.52241	1.42484	0.0606466
ENSMUSG00000054215	up	up	--	0.759943	1.22707	-0.0630931
ENSMUSG00000054342	up	up	--	0.651462	0.621901	0.0687057
ENSMUSG00000054855	up	up	--	1.29802	1.52974	0.409194
ENSMUSG00000056481	up	up	--	2.19623	2.44808	-0.300257
ENSMUSG00000056888	up	up	--	0.603852	1.0678	-0.158639
ENSMUSG00000057219	up	up	--	0.654501	0.680081	-0.067678
ENSMUSG00000058669	up	up	--	0.845055	0.682166	0.310894
ENSMUSG00000059430	up	up	--	1.20916	1.87661	0
ENSMUSG00000060969	up	up	--	1.08847	0.844644	0.213641
ENSMUSG00000061207	up	up	--	0.787611	0.834081	0.461441
ENSMUSG00000062345	up	up	--	1.45693	1.14055	-0.123542
ENSMUSG00000062421	up	up	--	0.760801	0.603917	0.437878
ENSMUSG00000063856	up	up	--	0.665615	0.715155	0.224621
ENSMUSG00000066233	up	up	--	0.927396	1.19792	0.403443
ENSMUSG00000066607	up	up	--	1.14309	1.38149	-0.0508362
ENSMUSG00000067586	up	up	--	1.02379	0.990045	0.352376
ENSMUSG00000068196	up	up	--	2.4917	2.28185	-0.291033
ENSMUSG00000068335	up	up	--	0.934492	1.27181	0.305268
ENSMUSG00000071856	up	up	--	0.915456	0.647653	-0.343036
ENSMUSG00000073859	up	up	--	1.14322	1.31961	-0.0820967
ENSMUSG00000074272	up	up	--	1.01002	1.02345	0.0098618
ENSMUSG00000074415	up	up	--	0.905438	0.817493	0.194561
ENSMUSG00000074743	up	up	--	2.40656	2.3392	0.0315652
ENSMUSG00000075012	up	up	--	0.756132	0.96148	-0.447761
ENSMUSG00000075585	up	up	--	0.743748	0.752185	0.409295
ENSMUSG00000078776	up	up	--	1.06378	0.588515	-0.20895
ENSMUSG00000090440	up	up	--	0.999094	0.759475	-0.131593
ENSMUSG00000090958	up	up	--	1.61696	1.85897	0.206396
ENSMUSG00000091354	up	up	--	0.722184	1.22106	-0.462293
ENSMUSG00000000223	up	--	up	0.954442	0.560516	2.05393
ENSMUSG00000001300	up	--	up	0.599124	0.105166	0.920115
ENSMUSG00000001655	up	--	up	0.588199	0.00255698	1.68907
ENSMUSG00000001819	up	--	up	0.830063	0.278457	0.625189
ENSMUSG00000001985	up	--	up	0.64487	0.33881	2.80825
ENSMUSG00000002486	up	--	up	0.685256	0.294501	0.818089
ENSMUSG00000003354	up	--	up	0.68858	0.376384	0.650041
ENSMUSG00000005267	up	--	up	0.844106	0.290771	1.62545
ENSMUSG00000005951	up	--	up	1.03351	0.49506	1.29093
ENSMUSG00000008763	up	--	up	0.615415	-0.0898304	0.604114
ENSMUSG00000010051	up	--	up	0.771682	-0.223348	0.69589
ENSMUSG00000010175	up	--	up	0.584334	0.400572	3.36446
ENSMUSG00000010476	up	--	up	0.584334	0.566446	1.44863
ENSMUSG00000015243	up	--	up	1.56821	0.455197	1.70196
ENSMUSG00000015653	up	--	up	0.693597	0.0850146	0.975632
ENSMUSG00000018845	up	--	up	0.817378	0.459562	1.58937
ENSMUSG00000019295	up	--	up	0.584116	0.38577	1.64977
ENSMUSG00000019899	up	--	up	0.999789	0.452654	0.700973
ENSMUSG00000020099	up	--	up	0.600678	0.533401	2.35327
ENSMUSG00000020184	up	--	up	0.790291	0.315141	1.07377
ENSMUSG00000020639	up	--	up	0.77908	0.385835	0.904771
ENSMUSG00000021120	up	--	up	0.921244	0.553887	0.763614
ENSMUSG00000021250	up	--	up	0.797387	0.362474	1.67355
ENSMUSG00000021339	up	--	up	0.738009	0.1187	1.74392
ENSMUSG00000021592	up	--	up	0.614313	0.34186	0.87815
ENSMUSG00000021701	up	--	up	0.819087	0.462422	0.616441
ENSMUSG00000022120	up	--	up	0.611642	0.306183	1.05149
ENSMUSG00000022197	up	--	up	1.1457	-0.541562	0.812205
ENSMUSG00000022231	up	--	up	0.672046	0.480143	1.22561
ENSMUSG00000022479	up	--	up	0.636996	0.394296	1.35392
ENSMUSG00000022565	up	--	up	0.632995	0.0374615	1.77652
ENSMUSG00000022641	up	--	up	0.83564	-0.123498	1.88159
ENSMUSG00000022788	up	--	up	0.665205	-0.117374	1.18058
ENSMUSG00000022912	up	--	up	0.61054	0.571651	1.37462
ENSMUSG00000024347	up	--	up	0.636207	0.0312591	2.05488
ENSMUSG00000024477	up	--	up	0.665788	-0.352623	0.683356
ENSMUSG00000024713	up	--	up	0.771458	0.262314	0.989471
ENSMUSG00000024766	up	--	up	0.583871	0.204889	0.780269
ENSMUSG00000025473	up	--	up	1.32676	0.331906	1.69687
ENSMUSG00000025648	up	--	up	0.770621	0.303966	0.916154
ENSMUSG00000026104	up	--	up	0.66631	0.145758	1.22335
ENSMUSG00000026135	up	--	up	0.679661	-0.291066	0.696052
ENSMUSG00000026185	up	--	up	1.0441	0.272393	1.00167
ENSMUSG00000026509	up	--	up	0.681591	0.504492	0.754801
ENSMUSG00000027387	up	--	up	0.618978	0.396452	0.607114
ENSMUSG00000027678	up	--	up	0.681069	-0.168101	0.865016
ENSMUSG00000028158	up	--	up	0.652758	-0.206146	0.933667
ENSMUSG00000028344	up	--	up	0.669045	0.0281677	1.77759
ENSMUSG00000028698	up	--	up	0.819717	0.0469285	1.73127
ENSMUSG00000028842	up	--	up	0.691941	-0.438356	0.760998
ENSMUSG00000029287	up	--	up	0.702997	0.444332	2.43594
ENSMUSG00000029587	up	--	up	0.599987	0.045859	1.24338
ENSMUSG00000030030	up	--	up	0.61595	0.31847	1.19429
ENSMUSG00000030409	up	--	up	0.734245	0.546964	1.03827
ENSMUSG00000030443	up	--	up	0.607621	0.231119	1.14201
ENSMUSG00000030465	up	--	up	0.603393	0.149526	2.01687
ENSMUSG00000030510	up	--	up	1.00103	0.530848	0.69791
ENSMUSG00000030518	up	--	up	0.74812	0.342554	1.72488
ENSMUSG00000031103	up	--	up	0.913238	0.455665	2.29267
ENSMUSG00000031538	up	--	up	0.77175	0.489222	3.17773
ENSMUSG00000031659	up	--	up	0.670931	0.516483	1.62992
ENSMUSG00000031965	up	--	up	1.20649	0.287324	1.45722
ENSMUSG00000032006	up	--	up	0.748772	0.347184	0.904771
ENSMUSG00000032540	up	--	up	0.672972	0.331837	0.98491
ENSMUSG00000033306	up	--	up	0.741447	0.258089	1.11282
ENSMUSG00000033502	up	--	up	0.588738	0.168325	1.42401
ENSMUSG00000033542	up	--	up	0.629604	0.052781	0.731853
ENSMUSG00000034040	up	--	up	0.702873	0.549847	1.6559
ENSMUSG00000034071	up	--	up	0.614918	-0.486092	0.825155
ENSMUSG00000034206	up	--	up	0.741512	-0.478269	1.97993
ENSMUSG00000034320	up	--	up	0.804434	-0.111125	0.74543
ENSMUSG00000034832	up	--	up	0.604798	-0.202241	2.49342
ENSMUSG00000035045	up	--	up	0.845498	0.0723876	1.70848
ENSMUSG00000035164	up	--	up	0.755582	-0.0370064	1.80519
ENSMUSG00000036225	up	--	up	0.729758	0.44503	1.55327
ENSMUSG00000036676	up	--	up	1.11161	-0.206968	0.953003
ENSMUSG00000036923	up	--	up	0.729102	0.335858	0.743549
ENSMUSG00000037410	up	--	up	0.66161	0.155697	1.01091
ENSMUSG00000037990	up	--	up	1.09145	0.377066	1.39884
ENSMUSG00000037999	up	--	up	0.983329	-0.263442	1.33345
ENSMUSG00000038593	up	--	up	0.839519	0.214181	1.4039
ENSMUSG00000038608	up	--	up	0.622133	0.148522	1.51163
ENSMUSG00000038630	up	--	up	0.866085	-0.168986	2.58668
ENSMUSG00000039238	up	--	up	0.666846	0.247544	0.916796
ENSMUSG00000039841	up	--	up	0.709478	-0.0678139	1.75268
ENSMUSG00000040187	up	--	up	0.602921	0.168008	1.34123
ENSMUSG00000040761	up	--	up	0.819311	-0.500481	0.872948
ENSMUSG00000040998	up	--	up	0.889953	0.423298	1.6703
ENSMUSG00000041836	up	--	up	0.672512	0.0456277	0.798281
ENSMUSG00000042082	up	--	up	1.07829	0.35924	2.15269
ENSMUSG00000042284	up	--	up	0.924786	0.417258	2.68218
ENSMUSG00000042787	up	--	up	0.667293	0.329449	0.766079
ENSMUSG00000044676	up	--	up	0.719327	-0.357982	0.591099
ENSMUSG00000045287	up	--	up	0.959157	0.364044	1.82886
ENSMUSG00000045409	up	--	up	0.596103	0.0658806	0.693388
ENSMUSG00000045576	up	--	up	0.584999	0.0916442	1.19837
ENSMUSG00000045991	up	--	up	0.603751	-0.101968	2.90174
ENSMUSG00000046152	up	--	up	0.781576	0.319959	1.06377
ENSMUSG00000046480	up	--	up	0.840003	0.566446	2.38416
ENSMUSG00000048218	up	--	up	0.626439	0.478655	1.26797
ENSMUSG00000049323	up	--	up	0.631831	-0.294689	0.627651
ENSMUSG00000050459	up	--	up	0.976588	0.0144734	3.60152
ENSMUSG00000050954	up	--	up	0.752148	0.0558301	1.48424
ENSMUSG00000051344	up	--	up	0.599269	-0.33633	1.35868
ENSMUSG00000051427	up	--	up	0.647794	0.174997	0.798948
ENSMUSG00000052087	up	--	up	0.857815	0.560036	0.711257
ENSMUSG00000052557	up	--	up	1.03027	-0.129785	0.708735
ENSMUSG00000052676	up	--	up	1.05041	0.410185	1.31008
ENSMUSG00000053460	up	--	up	0.618478	0.430639	1.58535
ENSMUSG00000053581	up	--	up	0.786736	0.325114	0.60784
ENSMUSG00000055322	up	--	up	0.654407	0.571056	1.21734
ENSMUSG00000055707	up	--	up	0.709567	0.418919	1.39212
ENSMUSG00000057706	up	--	up	0.868339	0.545422	2.70972
ENSMUSG00000059890	up	--	up	0.766299	-0.0175767	0.59199
ENSMUSG00000060962	up	--	up	0.686176	0.347184	0.74651
ENSMUSG00000062296	up	--	up	1.03931	0.276066	2.53136
ENSMUSG00000063415	up	--	up	0.603968	0.437606	1.39612
ENSMUSG00000063760	up	--	up	0.587895	0.325196	1.79169
ENSMUSG00000066595	up	--	up	0.677518	0.539025	1.11663
ENSMUSG00000067279	up	--	up	0.733403	0.549516	1.53898
ENSMUSG00000070047	up	--	up	0.59388	-0.499363	0.856796
ENSMUSG00000070461	up	--	up	0.592871	0.0154025	1.51733
ENSMUSG00000070576	up	--	up	0.626729	0.33719	2.10035
ENSMUSG00000071369	up	--	up	0.830626	0.294024	2.57383
ENSMUSG00000072501	up	--	up	0.582624	-0.445624	1.2175
ENSMUSG00000072623	up	--	up	0.698298	0.385821	2.22891
ENSMUSG00000072812	up	--	up	0.799563	0.196913	1.08375
ENSMUSG00000073733	up	--	up	0.682868	0.142	0.649457
ENSMUSG00000074794	up	--	up	0.775461	-0.172192	0.792636
ENSMUSG00000079038	up	--	up	0.689988	-0.238903	1.39514
ENSMUSG00000079469	up	--	up	0.622161	-0.397137	0.878513
ENSMUSG00000086965	up	--	up	0.690494	0.228895	1.43761
ENSMUSG00000006445	up	--	down	0.670443	0.344891	-3.67436
ENSMUSG00000011034	up	--	down	1.18748	0.569559	-0.977738
ENSMUSG00000016458	up	--	down	0.888256	0.542715	-1.59463
ENSMUSG00000018986	up	--	down	0.686605	-0.368041	-0.626879
ENSMUSG00000020755	up	--	down	0.639459	0.439864	-0.647925
ENSMUSG00000020902	up	--	down	1.00049	0.309729	-1.9805
ENSMUSG00000021185	up	--	down	1.69585	0.340937	-1.61459
ENSMUSG00000021994	up	--	down	0.966327	0.5607	-0.582068
ENSMUSG00000022094	up	--	down	0.621315	-0.120205	-0.938129
ENSMUSG00000022178	up	--	down	0.603701	0.357255	-1.19493
ENSMUSG00000022218	up	--	down	0.770322	0.428012	-3.67308
ENSMUSG00000022361	up	--	down	0.869597	0.0816744	-0.956746
ENSMUSG00000024140	up	--	down	0.993248	0.463193	-3.25549
ENSMUSG00000024427	up	--	down	0.709727	0.228129	-2.55481
ENSMUSG00000025964	up	--	down	0.639507	-0.113746	-0.86014
ENSMUSG00000026114	up	--	down	1.31506	-0.0885046	-1.64098
ENSMUSG00000026473	up	--	down	0.623462	0.203565	-1.04277
ENSMUSG00000026564	up	--	down	0.758787	0.171042	-4.97462
ENSMUSG00000027401	up	--	down	0.603174	-0.0445653	-0.801923
ENSMUSG00000028159	up	--	down	0.634592	0.175999	-1.87442
ENSMUSG00000034006	up	--	down	0.602538	0.570988	-1.04779
ENSMUSG00000034227	up	--	down	0.642112	0.177787	-2.81636
ENSMUSG00000034701	up	--	down	1.29455	-0.013819	-2.12463
ENSMUSG00000037280	up	--	down	0.689514	0.366388	-2.98964
ENSMUSG00000037855	up	--	down	1.13026	0.130334	-1.56524
ENSMUSG00000038147	up	--	down	0.656185	-0.28089	-0.74564
ENSMUSG00000038914	up	--	down	0.721857	-0.29584	-0.656303
ENSMUSG00000038916	up	--	down	1.25519	0.0610979	-1.37622
ENSMUSG00000039224	up	--	down	0.872138	-0.100881	-1.34079
ENSMUSG00000040943	up	--	down	0.899915	-0.172203	-0.847366
ENSMUSG00000041134	up	--	down	1.0426	-0.30613	-0.891192
ENSMUSG00000042417	up	--	down	0.732076	0.0154025	-0.953372
ENSMUSG00000042439	up	--	down	0.71928	-0.233604	-1.85817
ENSMUSG00000044149	up	--	down	0.58785	0.0891125	-1.11707
ENSMUSG00000044345	up	--	down	0.591589	0.351291	-1.64343
ENSMUSG00000044921	up	--	down	0.581953	-0.291542	-0.622735
ENSMUSG00000045179	up	--	down	0.861813	0.57546	-0.642059
ENSMUSG00000045330	up	--	down	0.670205	0.0831453	-0.632909
ENSMUSG00000045631	up	--	down	0.70473	0.315528	-1.46682
ENSMUSG00000046818	up	--	down	0.624158	0.331969	-0.967588
ENSMUSG00000047067	up	--	down	0.706548	0.417711	-0.816374
ENSMUSG00000048764	up	--	down	0.720127	-0.279449	-1.08242
ENSMUSG00000049507	up	--	down	0.661485	0.298475	-1.59557
ENSMUSG00000050930	up	--	down	0.856458	-0.17863	-1.38928
ENSMUSG00000051367	up	--	down	0.836949	0.265899	-0.634999
ENSMUSG00000051617	up	--	down	0.962029	-0.138973	-1.11256
ENSMUSG00000051747	up	--	down	0.776459	-0.305801	-1.01373
ENSMUSG00000052415	up	--	down	1.37184	0.473778	-1.53902
ENSMUSG00000061259	up	--	down	0.900945	0.453614	-0.651222
ENSMUSG00000063011	up	--	down	0.694332	0.559125	-1.67319
ENSMUSG00000063531	up	--	down	0.632977	0.555098	-1.33777
ENSMUSG00000063905	up	--	down	0.675334	-0.257534	-0.771438
ENSMUSG00000068154	up	--	down	0.658053	-0.298678	-1.61407
ENSMUSG00000071302	up	--	down	0.708849	-0.214775	-1.02728
ENSMUSG00000074634	up	--	down	0.81319	0.204943	-0.750981
ENSMUSG00000074830	up	--	down	0.722253	-0.552743	-0.997613
ENSMUSG00000075023	up	--	down	0.824426	0.506722	-2.07805
ENSMUSG00000075122	up	--	down	0.654266	0.0894941	-2.90252
ENSMUSG00000075271	up	--	down	0.736416	0.46759	-1.34832
ENSMUSG00000078496	up	--	down	0.750577	-0.373363	-0.756569
ENSMUSG00000078869	up	--	down	0.747617	-0.409007	-0.730548
ENSMUSG00000078872	up	--	down	0.605326	-0.529937	-1.46184
ENSMUSG00000090600	up	--	down	1.7624	-0.291962	-0.947156
ENSMUSG00000092335	up	--	down	1.0762	-0.0493058	-0.580688
ENSMUSG00000000167	up	--	--	0.738718	0.258531	0.540163
ENSMUSG00000003849	up	--	--	0.794364	0.424741	-0.047101
ENSMUSG00000004151	up	--	--	0.847004	0.264872	0.228867
ENSMUSG00000004360	up	--	--	1.44009	0.315142	-0.129505
ENSMUSG00000005198	up	--	--	0.858551	0.0459153	-0.457027
ENSMUSG00000007908	up	--	--	0.707208	-0.0385679	0.381079
ENSMUSG00000010554	up	--	--	0.653415	0.33551	-0.0829367
ENSMUSG00000012428	up	--	--	0.84742	0.104168	0.136543
ENSMUSG00000013076	up	--	--	0.616658	-0.0648975	-0.0159068
ENSMUSG00000016150	up	--	--	1.15642	-0.0917557	-0.467047
ENSMUSG00000017679	up	--	--	0.948984	0.29756	-0.181367
ENSMUSG00000018931	up	--	--	0.736873	0.343793	-0.510454
ENSMUSG00000020396	up	--	--	1.08925	0.26467	0.274003
ENSMUSG00000020609	up	--	--	0.740896	-0.0528773	-0.218671
ENSMUSG00000020863	up	--	--	0.621413	0.441016	0.34003
ENSMUSG00000020890	up	--	--	0.975084	0.0906257	0.129847
ENSMUSG00000021127	up	--	--	0.586013	-0.153909	0.201664
ENSMUSG00000021408	up	--	--	0.849342	-0.143542	0.23693
ENSMUSG00000021890	up	--	--	0.610105	0.0888121	-0.522245
ENSMUSG00000022545	up	--	--	0.868358	0.265226	0.501209
ENSMUSG00000022799	up	--	--	0.988485	0.526887	0.249304
ENSMUSG00000023000	up	--	--	0.768079	0.209188	0.443158
ENSMUSG00000023882	up	--	--	0.616468	0.193866	0.320941
ENSMUSG00000023935	up	--	--	0.607847	0.327282	-0.104065
ENSMUSG00000024053	up	--	--	0.651462	0.339266	0.149061
ENSMUSG00000024240	up	--	--	0.694264	0.198788	0.500734
ENSMUSG00000024731	up	--	--	0.729102	0.3735	-0.392781
ENSMUSG00000024957	up	--	--	0.717814	0.13668	-0.0660702
ENSMUSG00000025192	up	--	--	0.69335	0.4966	0.429996
ENSMUSG00000025262	up	--	--	1.75353	-0.118939	0.402559
ENSMUSG00000025355	up	--	--	0.636199	0.48087	0.151347
ENSMUSG00000025372	up	--	--	0.809011	0.577625	0.32186
ENSMUSG00000025489	up	--	--	0.768079	0.248903	0.0315652
ENSMUSG00000025582	up	--	--	0.625333	0.255343	0.528905
ENSMUSG00000026018	up	--	--	0.618471	0.563793	0.112019
ENSMUSG00000026311	up	--	--	0.589247	0.203944	-0.362848
ENSMUSG00000026604	up	--	--	0.766651	-0.225569	0.498059
ENSMUSG00000026748	up	--	--	1.07432	0.137887	0.466084
ENSMUSG00000027173	up	--	--	0.75536	0.163755	0.139817
ENSMUSG00000027274	up	--	--	0.619041	0.503977	0.137187
ENSMUSG00000028243	up	--	--	0.762227	0.328396	0.342064
ENSMUSG00000028354	up	--	--	0.580888	-0.199516	-0.461276
ENSMUSG00000028399	up	--	--	0.586226	0.233432	-0.245726
ENSMUSG00000028521	up	--	--	0.676912	0.56817	-0.156282
ENSMUSG00000028862	up	--	--	0.668209	0.291619	0.540225
ENSMUSG00000028950	up	--	--	0.721663	0.447801	-0.41223
ENSMUSG00000028970	up	--	--	0.875282	0.395815	-0.220621
ENSMUSG00000029657	up	--	--	0.734399	0.254792	-0.473591
ENSMUSG00000029790	up	--	--	0.717225	0.331351	0.20143
ENSMUSG00000030823	up	--	--	0.692731	0.279282	0.00686846
ENSMUSG00000031196	up	--	--	0.879531	0.060588	-0.167004
ENSMUSG00000031438	up	--	--	0.845412	0.416973	0.440712
ENSMUSG00000032128	up	--	--	0.714474	0.330746	-0.0328623
ENSMUSG00000032285	up	--	--	0.688062	0.391755	0.418873
ENSMUSG00000032591	up	--	--	0.654182	0.185902	0.52054
ENSMUSG00000033576	up	--	--	1.25172	0.297207	-0.342814
ENSMUSG00000033788	up	--	--	0.609212	0.159254	0.15041
ENSMUSG00000034607	up	--	--	0.758787	0.0867027	0.185801
ENSMUSG00000034795	up	--	--	0.626729	0.373795	0.0517682
ENSMUSG00000034930	up	--	--	0.69335	0.480903	-0.309709
ENSMUSG00000035279	up	--	--	1.22195	0.262705	-0.304189
ENSMUSG00000035597	up	--	--	0.75118	0.104248	0.115122
ENSMUSG00000035620	up	--	--	0.68068	0.423893	0.224564
ENSMUSG00000036339	up	--	--	0.723441	0.263503	-0.094315
ENSMUSG00000036745	up	--	--	0.730528	0.308953	0.510614
ENSMUSG00000038126	up	--	--	0.659942	-0.305466	0.248547
ENSMUSG00000038370	up	--	--	1.06608	0.447447	0.0255256
ENSMUSG00000038384	up	--	--	0.743072	-0.300274	0.201824
ENSMUSG00000038437	up	--	--	0.819974	0.425772	-0.336746
ENSMUSG00000038665	up	--	--	0.726679	-0.0900482	-0.342876
ENSMUSG00000038745	up	--	--	0.642645	0.3957	-0.556197
ENSMUSG00000038756	up	--	--	0.859175	-0.0249452	-0.251343
ENSMUSG00000039007	up	--	--	0.587895	0.325196	-0.206943
ENSMUSG00000039095	up	--	--	0.581578	0.236181	0.459541
ENSMUSG00000039145	up	--	--	0.668937	-0.467364	0.0587836
ENSMUSG00000039804	up	--	--	0.589339	0.326808	0.236497
ENSMUSG00000040102	up	--	--	0.610562	0.122285	0.241441
ENSMUSG00000040729	up	--	--	0.758682	-0.429207	0.212924
ENSMUSG00000041308	up	--	--	0.660238	-0.208637	-0.406188
ENSMUSG00000041596	up	--	--	0.685635	0.393733	0.248649
ENSMUSG00000041757	up	--	--	0.602503	0.352831	0.164168
ENSMUSG00000041930	up	--	--	0.697569	0.345785	0.355331
ENSMUSG00000042523	up	--	--	0.684115	-0.161436	0.199465
ENSMUSG00000042793	up	--	--	0.728748	-0.0854433	-0.493405
ENSMUSG00000043487	up	--	--	0.770548	0.0814135	0.0855747
ENSMUSG00000043496	up	--	--	1.24891	0.432063	-0.544277
ENSMUSG00000044519	up	--	--	0.738199	0.060043	0.0745591
ENSMUSG00000044795	up	--	--	0.707709	0.00622218	-0.474145
ENSMUSG00000045333	up	--	--	1.33305	0.511319	0.335606
ENSMUSG00000046269	up	--	--	0.586579	0.146067	-0.296507
ENSMUSG00000046449	up	--	--	0.64041	-0.345205	-0.511482
ENSMUSG00000046667	up	--	--	0.806694	0.303202	0.5427
ENSMUSG00000047632	up	--	--	0.724007	0.458282	-0.189254
ENSMUSG00000048078	up	--	--	0.8677	-0.199771	-0.281355
ENSMUSG00000048100	up	--	--	0.818059	0.46477	-0.563075
ENSMUSG00000048106	up	--	--	0.655523	-0.0670427	-0.387696
ENSMUSG00000048814	up	--	--	1.06207	0.135527	-0.514979
ENSMUSG00000049112	up	--	--	0.619532	0.287554	0.443158
ENSMUSG00000049807	up	--	--	0.587597	0.455279	0.327017
ENSMUSG00000049957	up	--	--	0.664285	0.2328	-0.257627
ENSMUSG00000050144	up	--	--	0.635296	0.183238	0.038796
ENSMUSG00000050677	up	--	--	1.28355	0.464056	-0.14301
ENSMUSG00000051235	up	--	--	0.608618	0.0554842	0.383216
ENSMUSG00000052374	up	--	--	0.872444	0.253573	0.0290976
ENSMUSG00000052387	up	--	--	0.603513	-0.0503331	-0.26767
ENSMUSG00000053129	up	--	--	0.898684	0.3735	-0.392781
ENSMUSG00000053141	up	--	--	0.592871	0.238534	-0.542802
ENSMUSG00000053797	up	--	--	0.64496	0.385821	-0.474598
ENSMUSG00000054404	up	--	--	0.630499	0.312616	0.0477483
ENSMUSG00000054555	up	--	--	0.910016	0.547079	0.291091
ENSMUSG00000055228	up	--	--	0.624416	-0.382676	0.522541
ENSMUSG00000055632	up	--	--	0.693877	0.426787	-0.437619
ENSMUSG00000056656	up	--	--	1.48473	0.459117	0.403443
ENSMUSG00000057534	up	--	--	0.588787	0.472314	-0.342841
ENSMUSG00000058589	up	--	--	0.708357	0.212686	0.108662
ENSMUSG00000059401	up	--	--	0.84742	0.25187	0.0086959
ENSMUSG00000062944	up	--	--	0.763529	0.369818	0.0691333
ENSMUSG00000062991	up	--	--	0.58677	0.485538	-0.248902
ENSMUSG00000063047	up	--	--	1.04718	0.194091	0.0882139
ENSMUSG00000063383	up	--	--	0.606794	-0.0485179	0.128605
ENSMUSG00000064061	up	--	--	0.643882	-0.409109	0.374335
ENSMUSG00000068226	up	--	--	0.636996	0.561882	-0.309252
ENSMUSG00000069805	up	--	--	0.647557	0.0343078	-0.533097
ENSMUSG00000071456	up	--	--	0.634415	-0.512874	0.102157
ENSMUSG00000071636	up	--	--	0.654272	0.0581336	-0.242329
ENSMUSG00000073755	up	--	--	0.684617	0.494715	0.439149
ENSMUSG00000073758	up	--	--	0.881343	0.541114	-0.207713
ENSMUSG00000073805	up	--	--	0.784791	0.37464	0.206396
ENSMUSG00000073858	up	--	--	0.744446	0.134623	0.330671
ENSMUSG00000074608	up	--	--	1.07332	0.534874	0.127607
ENSMUSG00000074785	up	--	--	0.876956	-0.0177932	0.107013
ENSMUSG00000074796	up	--	--	1.09441	0.178335	-0.151275
ENSMUSG00000074817	up	--	--	0.95694	0.24951	-0.409444
ENSMUSG00000074968	up	--	--	0.765995	-0.480589	-0.220843
ENSMUSG00000075028	up	--	--	0.659835	-0.0158859	-0.210901
ENSMUSG00000075273	up	--	--	0.667511	0.350966	-0.574668
ENSMUSG00000075502	up	--	--	0.827518	0.245545	-0.392392
ENSMUSG00000075707	up	--	--	0.737947	0.511934	-0.100777
ENSMUSG00000078515	up	--	--	0.665075	-0.0342054	-0.107129
ENSMUSG00000004415	down	down	up	-0.80972	-0.82979	1.08273
ENSMUSG00000005268	down	down	up	-0.618211	-0.771237	1.24323
ENSMUSG00000019699	down	down	up	-0.695824	-0.970102	0.670507
ENSMUSG00000020728	down	down	up	-0.918549	-0.714612	0.824542
ENSMUSG00000021097	down	down	up	-0.890896	-0.865885	0.657876
ENSMUSG00000021676	down	down	up	-0.772309	-0.729762	0.615308
ENSMUSG00000022629	down	down	up	-0.770149	-0.9534	1.23268
ENSMUSG00000023951	down	down	up	-0.665134	-0.633434	0.783397
ENSMUSG00000024112	down	down	up	-1.1623	-0.90907	0.845485
ENSMUSG00000024548	down	down	up	-0.683812	-1.20365	1.5089
ENSMUSG00000024924	down	down	up	-1.12612	-1.42714	0.736723
ENSMUSG00000025420	down	down	up	-0.834263	-0.711485	1.85585
ENSMUSG00000025429	down	down	up	-0.580862	-0.922086	0.627591
ENSMUSG00000025584	down	down	up	-1.02618	-0.95368	0.925321
ENSMUSG00000026175	down	down	up	-0.580552	-0.718965	0.626386
ENSMUSG00000027030	down	down	up	-1.22482	-1.16858	1.16454
ENSMUSG00000028337	down	down	up	-0.938795	-0.694021	0.931757
ENSMUSG00000028957	down	down	up	-0.861848	-1.04992	1.26426
ENSMUSG00000036452	down	down	up	-0.59276	-0.839453	0.614882
ENSMUSG00000036890	down	down	up	-0.580972	-0.586425	0.808542
ENSMUSG00000036928	down	down	up	-0.677247	-1.17572	1.74145
ENSMUSG00000037016	down	down	up	-0.643449	-1.12489	1.00957
ENSMUSG00000037685	down	down	up	-0.733866	-0.830325	0.897216
ENSMUSG00000037989	down	down	up	-0.646402	-0.58517	1.42512
ENSMUSG00000038371	down	down	up	-0.58259	-1.05876	0.833855
ENSMUSG00000039099	down	down	up	-0.64159	-0.727755	0.653364
ENSMUSG00000039865	down	down	up	-1.08843	-0.696638	1.36574
ENSMUSG00000042359	down	down	up	-1.08402	-1.24494	1.80728
ENSMUSG00000042724	down	down	up	-0.582157	-0.961571	0.585342
ENSMUSG00000042851	down	down	up	-0.919508	-1.24756	1.23518
ENSMUSG00000045095	down	down	up	-0.590733	-0.712903	0.989172
ENSMUSG00000045349	down	down	up	-0.701033	-0.755101	0.726494
ENSMUSG00000047361	down	down	up	-0.64159	-0.636276	0.701179
ENSMUSG00000052271	down	down	up	-1.14757	-0.970655	0.787803
ENSMUSG00000053641	down	down	up	-0.704605	-1.06773	0.783496
ENSMUSG00000061728	down	down	up	-0.788206	-0.69656	1.19299
ENSMUSG00000075590	down	down	up	-0.796536	-0.66421	0.866972
ENSMUSG00000000731	down	down	down	-0.897082	-1.1561	-2.86855
ENSMUSG00000001249	down	down	down	-1.23288	-0.898786	-1.0338
ENSMUSG00000001930	down	down	down	-1.33668	-1.31151	-1.83619
ENSMUSG00000002769	down	down	down	-1.11953	-0.957572	-0.908393
ENSMUSG00000004038	down	down	down	-1.47317	-0.955261	-2.79929
ENSMUSG00000004113	down	down	down	-0.966377	-1.25227	-1.49306
ENSMUSG00000004341	down	down	down	-0.861854	-0.96438	-1.78296
ENSMUSG00000004558	down	down	down	-1.46124	-0.783075	-2.97076
ENSMUSG00000006494	down	down	down	-0.8078	-0.980961	-1.50161
ENSMUSG00000006649	down	down	down	-0.719257	-0.929457	-6.9098
ENSMUSG00000007097	down	down	down	-2.41571	-1.87484	-2.79184
ENSMUSG00000008601	down	down	down	-0.764938	-0.754706	-3.57313
ENSMUSG00000010064	down	down	down	-0.590483	-0.631771	-1.45086
ENSMUSG00000010342	down	down	down	-0.794774	-1.0037	-1.54666
ENSMUSG00000013236	down	down	down	-0.744015	-1.04607	-0.930504
ENSMUSG00000013611	down	down	down	-1.10508	-1.12915	-1.12499
ENSMUSG00000013766	down	down	down	-0.961468	-0.704674	-1.59463
ENSMUSG00000014602	down	down	down	-1.43895	-1.03491	-2.26071
ENSMUSG00000017390	down	down	down	-1.41814	-1.32467	-2.37056
ENSMUSG00000017400	down	down	down	-1.01224	-0.634665	-1.55478
ENSMUSG00000017417	down	down	down	-1.1694	-0.754423	-1.05099
ENSMUSG00000019326	down	down	down	-0.827092	-0.943565	-1.33674
ENSMUSG00000019982	down	down	down	-1.30271	-1.22287	-3.03091
ENSMUSG00000020059	down	down	down	-0.917582	-0.79644	-1.16836
ENSMUSG00000020108	down	down	down	-0.92807	-0.704601	-0.815609
ENSMUSG00000020303	down	down	down	-1.16229	-1.19513	-0.996455
ENSMUSG00000020572	down	down	down	-0.670899	-0.738642	-1.31208
ENSMUSG00000020583	down	down	down	-0.848173	-0.710874	-0.618847
ENSMUSG00000020681	down	down	down	-0.803093	-0.761496	-0.684516
ENSMUSG00000020886	down	down	down	-0.689182	-0.681699	-0.631045
ENSMUSG00000020908	down	down	down	-0.581822	-0.650982	-1.73552
ENSMUSG00000021094	down	down	down	-0.812877	-0.597919	-1.87595
ENSMUSG00000021196	down	down	down	-1.52926	-1.15568	-1.80476
ENSMUSG00000021319	down	down	down	-0.621749	-0.81078	-0.92487
ENSMUSG00000021466	down	down	down	-0.744745	-1.77444	-1.16525
ENSMUSG00000021662	down	down	down	-0.606231	-0.78955	-0.901921
ENSMUSG00000021670	down	down	down	-0.653102	-0.847478	-1.02357
ENSMUSG00000021696	down	down	down	-0.820754	-0.639683	-0.607191
ENSMUSG00000021848	down	down	down	-0.907114	-0.657308	-3.01508
ENSMUSG00000022351	down	down	down	-0.910652	-0.60503	-0.902976
ENSMUSG00000022429	down	down	down	-1.07341	-0.721091	-1.46219
ENSMUSG00000022432	down	down	down	-1.23241	-1.83941	-0.720131
ENSMUSG00000022763	down	down	down	-1.09476	-0.879972	-0.595733
ENSMUSG00000022871	down	down	down	-0.887943	-0.631951	-1.73653
ENSMUSG00000023022	down	down	down	-1.04823	-1.08262	-1.69215
ENSMUSG00000023809	down	down	down	-1.02602	-0.900218	-1.14995
ENSMUSG00000024155	down	down	down	-1.18095	-0.983774	-1.12963
ENSMUSG00000024186	down	down	down	-0.769197	-1.10933	-0.852435
ENSMUSG00000024201	down	down	down	-0.90055	-0.981823	-1.01336
ENSMUSG00000024302	down	down	down	-0.713791	-1.14907	-0.957615
ENSMUSG00000024901	down	down	down	-0.805265	-0.590605	-0.839308
ENSMUSG00000024905	down	down	down	-0.79234	-0.782318	-1.21171
ENSMUSG00000025140	down	down	down	-1.30583	-0.819584	-0.711443
ENSMUSG00000025161	down	down	down	-1.31099	-0.62025	-2.99919
ENSMUSG00000025221	down	down	down	-0.644505	-0.583841	-1.37645
ENSMUSG00000025791	down	down	down	-1.32827	-0.98686	-1.17334
ENSMUSG00000026442	down	down	down	-0.76383	-0.727871	-0.844324
ENSMUSG00000026458	down	down	down	-0.900872	-0.650115	-0.840473
ENSMUSG00000026594	down	down	down	-0.724012	-0.598549	-0.736727
ENSMUSG00000027985	down	down	down	-0.893673	-0.677884	-3.77304
ENSMUSG00000028059	down	down	down	-0.634977	-0.693958	-1.03279
ENSMUSG00000028078	down	down	down	-1.23985	-1.06512	-1.31927
ENSMUSG00000028104	down	down	down	-1.01897	-0.670012	-1.20711
ENSMUSG00000028613	down	down	down	-0.978782	-1.14172	-1.08165
ENSMUSG00000028640	down	down	down	-0.745486	-0.585804	-1.15656
ENSMUSG00000028661	down	down	down	-0.722035	-0.944483	-0.821878
ENSMUSG00000028751	down	down	down	-0.673699	-0.634324	-0.622735
ENSMUSG00000029086	down	down	down	-1.41715	-0.948099	-1.18136
ENSMUSG00000029168	down	down	down	-0.838014	-0.854447	-1.88666
ENSMUSG00000029330	down	down	down	-1.58595	-1.31927	-1.54224
ENSMUSG00000029695	down	down	down	-1.16016	-1.24114	-0.764467
ENSMUSG00000029832	down	down	down	-0.922425	-0.791783	-0.735441
ENSMUSG00000030079	down	down	down	-2.53939	-1.94298	-1.21316
ENSMUSG00000030270	down	down	down	-0.679272	-0.706254	-2.28003
ENSMUSG00000030491	down	down	down	-0.685619	-0.711814	-3.47223
ENSMUSG00000030669	down	down	down	-0.83869	-0.921108	-4.7449
ENSMUSG00000031604	down	down	down	-1.17062	-0.625136	-0.860492
ENSMUSG00000031709	down	down	down	-0.842695	-1.11608	-2.13815
ENSMUSG00000031958	down	down	down	-0.896747	-0.901821	-1.60702
ENSMUSG00000032193	down	down	down	-0.817062	-0.68801	-1.60196
ENSMUSG00000032198	down	down	down	-0.658288	-0.665428	-1.55329
ENSMUSG00000032267	down	down	down	-0.67968	-1.06419	-2.20013
ENSMUSG00000032826	down	down	down	-1.16722	-1.105	-1.26355
ENSMUSG00000032890	down	down	down	-1.0642	-1.13546	-0.696375
ENSMUSG00000033615	down	down	down	-0.872846	-1.00599	-2.39819
ENSMUSG00000034472	down	down	down	-1.23563	-1.0414	-1.76126
ENSMUSG00000034614	down	down	down	-0.977533	-0.687975	-1.31021
ENSMUSG00000034891	down	down	down	-1.35783	-0.816056	-1.59787
ENSMUSG00000035105	down	down	down	-2.1341	-1.91389	-1.53712
ENSMUSG00000035547	down	down	down	-0.744986	-0.967134	-1.16517
ENSMUSG00000035852	down	down	down	-0.815565	-0.669592	-1.30788
ENSMUSG00000038010	down	down	down	-0.755807	-0.696693	-0.693439
ENSMUSG00000038146	down	down	down	-0.756281	-1.03698	-0.865014
ENSMUSG00000038151	down	down	down	-0.846586	-1.00071	-2.67141
ENSMUSG00000038298	down	down	down	-1.39	-1.30843	-1.89115
ENSMUSG00000038600	down	down	down	-1.40766	-1.78321	-2.48354
ENSMUSG00000038763	down	down	down	-0.621066	-0.586959	-2.05163
ENSMUSG00000038793	down	down	down	-1.67405	-0.797139	-7.14367
ENSMUSG00000039616	down	down	down	-0.801835	-0.748138	-1.82441
ENSMUSG00000039838	down	down	down	-1.11748	-0.731294	-1.89919
ENSMUSG00000039958	down	down	down	-0.909097	-0.746316	-0.786811
ENSMUSG00000040136	down	down	down	-0.698739	-0.693901	-1.91924
ENSMUSG00000040258	down	down	down	-1.1864	-0.891066	-1.85561
ENSMUSG00000040280	down	down	down	-2.86398	-2.2155	-4.06282
ENSMUSG00000040675	down	down	down	-0.632258	-0.591517	-1.35416
ENSMUSG00000040728	down	down	down	-0.678851	-0.742954	-3.69663
ENSMUSG00000041609	down	down	down	-0.615703	-0.658755	-1.31638
ENSMUSG00000041642	down	down	down	-0.895908	-1.30309	-0.68554
ENSMUSG00000042826	down	down	down	-0.781682	-0.646983	-1.05012
ENSMUSG00000044626	down	down	down	-0.793813	-1.04426	-2.61682
ENSMUSG00000045294	down	down	down	-1.18165	-0.978769	-2.21158
ENSMUSG00000047797	down	down	down	-1.22117	-0.708383	-3.93593
ENSMUSG00000048163	down	down	down	-0.901019	-1.18096	-1.53501
ENSMUSG00000049225	down	down	down	-0.782235	-0.738021	-0.870521
ENSMUSG00000050379	down	down	down	-0.613007	-1.03121	-0.995733
ENSMUSG00000051455	down	down	down	-0.903734	-1.19244	-0.920755
ENSMUSG00000051817	down	down	down	-0.714573	-0.652639	-2.25599
ENSMUSG00000052301	down	down	down	-0.644782	-0.870796	-0.633049
ENSMUSG00000052726	down	down	down	-0.760751	-1.21725	-0.684383
ENSMUSG00000053153	down	down	down	-0.830478	-1.06655	-2.10447
ENSMUSG00000055069	down	down	down	-0.603867	-0.7607	-1.11399
ENSMUSG00000055373	down	down	down	-0.989872	-1.24288	-3.11411
ENSMUSG00000055653	down	down	down	-1.35909	-0.660597	-0.815127
ENSMUSG00000056598	down	down	down	-1.04593	-0.581479	-0.878208
ENSMUSG00000056671	down	down	down	-1.41061	-0.646371	-1.40641
ENSMUSG00000058297	down	down	down	-0.855849	-0.619544	-1.12592
ENSMUSG00000058454	down	down	down	-1.06497	-0.848678	-0.669818
ENSMUSG00000061048	down	down	down	-0.609951	-0.610588	-0.944473
ENSMUSG00000062184	down	down	down	-1.01287	-0.946512	-2.46864
ENSMUSG00000063903	down	down	down	-1.46673	-0.850384	-2.06592
ENSMUSG00000066129	down	down	down	-0.704941	-1.09085	-1.29733
ENSMUSG00000067215	down	down	down	-0.665897	-1.33687	-1.66022
ENSMUSG00000067878	down	down	down	-1.01718	-1.10438	-2.12239
ENSMUSG00000069601	down	down	down	-0.908183	-0.816616	-0.767596
ENSMUSG00000070732	down	down	down	-1.02399	-1.16933	-3.17685
ENSMUSG00000072949	down	down	down	-1.16414	-0.81054	-1.59731
ENSMUSG00000073538	down	down	down	-0.977302	-1.06666	-2.07224
ENSMUSG00000074653	down	down	down	-1.0965	-1.09557	-3.22681
ENSMUSG00000074657	down	down	down	-0.687382	-0.830383	-0.608071
ENSMUSG00000078566	down	down	down	-2.34708	-1.9827	-2.8445
ENSMUSG00000086596	down	down	down	-0.997579	-1.05125	-1.51334
ENSMUSG00000091614	down	down	down	-0.90855	-0.691192	-3.19366
ENSMUSG00000091705	down	down	down	-1.22158	-0.810309	-1.67861
ENSMUSG00000000811	down	down	--	-1.20732	-0.694134	-0.437669
ENSMUSG00000003863	down	down	--	-0.796733	-0.605592	-0.409444
ENSMUSG00000004328	down	down	--	-0.596137	-1.22287	-0.19323
ENSMUSG00000006369	down	down	--	-0.85523	-0.727798	-0.274627
ENSMUSG00000008129	down	down	--	-0.839286	-0.763758	0.272037
ENSMUSG00000009633	down	down	--	-0.857435	-0.878783	0.543819
ENSMUSG00000009670	down	down	--	-0.587194	-0.628713	-0.0447021
ENSMUSG00000011349	down	down	--	-0.781519	-0.61775	-0.549918
ENSMUSG00000013418	down	down	--	-0.751949	-0.804453	0.273641
ENSMUSG00000013878	down	down	--	-0.651052	-0.828535	-0.175163
ENSMUSG00000017639	down	down	--	-0.712033	-0.625137	-0.0546362
ENSMUSG00000018570	down	down	--	-1.05053	-0.684353	-0.12227
ENSMUSG00000018796	down	down	--	-0.622923	-0.923458	0.183455
ENSMUSG00000018909	down	down	--	-0.879816	-0.633341	0.0368056
ENSMUSG00000019027	down	down	--	-0.809514	-0.602171	0.0488984
ENSMUSG00000020053	down	down	--	-0.959396	-0.675255	-0.0630388
ENSMUSG00000020256	down	down	--	-1.39161	-1.42041	-0.571096
ENSMUSG00000021180	down	down	--	-0.635506	-0.906176	-0.0122385
ENSMUSG00000021238	down	down	--	-0.742062	-0.812586	-0.136864
ENSMUSG00000021806	down	down	--	-0.886097	-0.663418	-0.167751
ENSMUSG00000021830	down	down	--	-0.819396	-0.928292	0.33961
ENSMUSG00000022456	down	down	--	-0.859024	-1.05969	-0.314837
ENSMUSG00000022558	down	down	--	-0.870982	-0.685514	0.551906
ENSMUSG00000022619	down	down	--	-0.983524	-0.698473	-0.264102
ENSMUSG00000024378	down	down	--	-0.715941	-0.706206	0.378194
ENSMUSG00000024533	down	down	--	-0.584944	-0.732775	-0.26658
ENSMUSG00000025203	down	down	--	-0.60932	-0.791994	-0.52716
ENSMUSG00000025815	down	down	--	-0.733048	-1.00194	-0.407193
ENSMUSG00000025911	down	down	--	-0.956011	-0.981861	0.128197
ENSMUSG00000026407	down	down	--	-0.780208	-0.586751	0.408279
ENSMUSG00000026558	down	down	--	-0.626402	-0.606169	-0.259856
ENSMUSG00000026785	down	down	--	-1.02769	-0.807926	-0.00500906
ENSMUSG00000026959	down	down	--	-1.29036	-1.0905	-0.133064
ENSMUSG00000027238	down	down	--	-0.766386	-0.98765	0.0467199
ENSMUSG00000027452	down	down	--	-1.36212	-0.635992	0.31243
ENSMUSG00000029291	down	down	--	-0.776522	-0.704764	-0.0244718
ENSMUSG00000029413	down	down	--	-1.01764	-0.821869	-0.0282714
ENSMUSG00000029636	down	down	--	-0.678281	-1.20851	-0.303535
ENSMUSG00000029650	down	down	--	-1.24912	-1.40796	-0.545658
ENSMUSG00000029673	down	down	--	-0.891273	-0.968489	0.50814
ENSMUSG00000029716	down	down	--	-0.675471	-0.73015	-0.361286
ENSMUSG00000029722	down	down	--	-0.723693	-0.601481	-0.0382944
ENSMUSG00000029769	down	down	--	-0.911158	-0.786981	0.299386
ENSMUSG00000029804	down	down	--	-0.686552	-0.751862	0.0154461
ENSMUSG00000029862	down	down	--	-0.764998	-0.637134	-0.0878584
ENSMUSG00000029994	down	down	--	-0.740211	-0.662948	0.00457749
ENSMUSG00000029999	down	down	--	-0.656013	-0.882716	-0.107441
ENSMUSG00000030102	down	down	--	-0.670832	-1.56486	0.527552
ENSMUSG00000030111	down	down	--	-1.68034	-1.22651	-0.528548
ENSMUSG00000030246	down	down	--	-1.63484	-0.814032	0.473509
ENSMUSG00000030257	down	down	--	-0.612509	-0.744628	-0.178822
ENSMUSG00000030302	down	down	--	-0.860539	-0.723183	0.129723
ENSMUSG00000030340	down	down	--	-0.746714	-1.06881	-0.129637
ENSMUSG00000030638	down	down	--	-1.09412	-0.706434	0.168476
ENSMUSG00000030739	down	down	--	-0.902247	-0.740367	-0.440239
ENSMUSG00000031026	down	down	--	-0.612679	-0.976591	0.250769
ENSMUSG00000031111	down	down	--	-0.891702	-0.639967	0.37766
ENSMUSG00000031970	down	down	--	-0.624359	-0.676609	-0.452605
ENSMUSG00000032373	down	down	--	-0.930446	-0.707698	-0.0547888
ENSMUSG00000032493	down	down	--	-0.592816	-0.708898	0.294836
ENSMUSG00000032648	down	down	--	-0.779976	-0.719261	-0.10626
ENSMUSG00000032661	down	down	--	-0.65129	-0.847976	-0.450352
ENSMUSG00000033826	down	down	--	-0.975182	-1.38152	-0.462024
ENSMUSG00000034007	down	down	--	-0.733316	-0.91102	0.179558
ENSMUSG00000034037	down	down	--	-0.948669	-0.804786	-0.119664
ENSMUSG00000034245	down	down	--	-0.882327	-0.618459	-0.197579
ENSMUSG00000034295	down	down	--	-1.07965	-0.715269	-0.513538
ENSMUSG00000034452	down	down	--	-0.609237	-0.690382	0.17432
ENSMUSG00000034917	down	down	--	-1.06184	-0.651395	-0.571126
ENSMUSG00000035275	down	down	--	-0.863645	-1.16581	0.0424817
ENSMUSG00000035504	down	down	--	-0.819263	-0.933498	0.243261
ENSMUSG00000036853	down	down	--	-1.12435	-0.866185	-0.343031
ENSMUSG00000036882	down	down	--	-0.749194	-0.83582	0.00842926
ENSMUSG00000038065	down	down	--	-0.643472	-1.05692	-0.396315
ENSMUSG00000038718	down	down	--	-0.983445	-0.612534	0.0863743
ENSMUSG00000038860	down	down	--	-0.632034	-1.00771	-0.104668
ENSMUSG00000039891	down	down	--	-0.60543	-0.627941	-0.121749
ENSMUSG00000040093	down	down	--	-0.819628	-0.74484	-0.268524
ENSMUSG00000040146	down	down	--	-0.930752	-0.723183	0.353313
ENSMUSG00000040213	down	down	--	-0.76607	-0.650398	-0.455174
ENSMUSG00000040703	down	down	--	-0.977102	-0.759491	0.202572
ENSMUSG00000040875	down	down	--	-1.0689	-0.65501	-0.357603
ENSMUSG00000040907	down	down	--	-0.999244	-0.885939	0.0580181
ENSMUSG00000041957	down	down	--	-0.812585	-0.773732	-0.41072
ENSMUSG00000042035	down	down	--	-0.6428	-0.681277	0.315355
ENSMUSG00000042216	down	down	--	-0.800547	-0.589002	0.227231
ENSMUSG00000042444	down	down	--	-0.786674	-0.889861	0.126125
ENSMUSG00000042686	down	down	--	-0.660819	-1.00438	0.54051
ENSMUSG00000042743	down	down	--	-0.65713	-0.734847	0.387469
ENSMUSG00000047878	down	down	--	-1.07965	-0.646038	0.485914
ENSMUSG00000049676	down	down	--	-0.821367	-0.994768	0.0379232
ENSMUSG00000051435	down	down	--	-0.782522	-0.757905	0.163996
ENSMUSG00000054659	down	down	--	-0.68986	-0.779753	-0.0308265
ENSMUSG00000054894	down	down	--	-0.909165	-0.853754	-0.47651
ENSMUSG00000057751	down	down	--	-0.99542	-0.737198	-0.415104
ENSMUSG00000061288	down	down	--	-0.969969	-1.39849	-0.350911
ENSMUSG00000062604	down	down	--	-0.605738	-0.812586	-0.258678
ENSMUSG00000066441	down	down	--	-0.630206	-0.689118	-0.425609
ENSMUSG00000066964	down	down	--	-0.632941	-0.76599	0.0815878
ENSMUSG00000068876	down	down	--	-0.704202	-0.753787	-0.309175
ENSMUSG00000073414	down	down	--	-0.660904	-0.765939	-0.429741
ENSMUSG00000074818	down	down	--	-1.1041	-0.645314	0.360529
ENSMUSG00000087408	down	down	--	-1.10914	-0.895622	0.16458
ENSMUSG00000000154	down	--	up	-0.609774	-0.38343	1.10997
ENSMUSG00000000632	down	--	up	-0.771421	-0.0418579	3.36367
ENSMUSG00000001663	down	--	up	-1.01478	-0.242949	0.632018
ENSMUSG00000001700	down	--	up	-0.588826	-0.235495	0.902983
ENSMUSG00000006476	down	--	up	-0.725357	-0.23037	0.894746
ENSMUSG00000007038	down	--	up	-0.984695	-0.301931	0.70643
ENSMUSG00000008734	down	--	up	-0.728496	-0.408232	0.637005
ENSMUSG00000010307	down	--	up	-0.618211	0.0380169	0.97233
ENSMUSG00000011148	down	--	up	-0.97245	-0.26282	1.87309
ENSMUSG00000018566	down	--	up	-0.623199	-0.312634	0.820576
ENSMUSG00000019806	down	--	up	-0.688901	-0.134169	1.1039
ENSMUSG00000020376	down	--	up	-0.678703	-0.191234	0.91503
ENSMUSG00000020704	down	--	up	-0.647053	-0.362912	0.597018
ENSMUSG00000021069	down	--	up	-0.864357	0.122384	1.94072
ENSMUSG00000021815	down	--	up	-0.640196	-0.366513	1.18216
ENSMUSG00000022211	down	--	up	-0.889031	-0.193096	0.696443
ENSMUSG00000022564	down	--	up	-0.755906	0.169251	1.36053
ENSMUSG00000022620	down	--	up	-0.732603	-0.165175	1.06516
ENSMUSG00000022847	down	--	up	-0.631504	0.0353132	0.867684
ENSMUSG00000024352	down	--	up	-0.682562	-0.0478745	0.67261
ENSMUSG00000024420	down	--	up	-0.670316	0.0498171	2.15364
ENSMUSG00000025092	down	--	up	-0.676802	-0.394277	2.39892
ENSMUSG00000026825	down	--	up	-0.836271	-0.159976	1.00868
ENSMUSG00000026956	down	--	up	-0.695093	0.199916	0.736945
ENSMUSG00000027605	down	--	up	-0.761879	-0.393282	0.929073
ENSMUSG00000027997	down	--	up	-0.588112	-0.0777272	1.0369
ENSMUSG00000028229	down	--	up	-0.668336	-0.329634	0.586555
ENSMUSG00000029053	down	--	up	-0.598266	-0.337424	1.09537
ENSMUSG00000029095	down	--	up	-1.0426	-0.283544	1.0257
ENSMUSG00000029370	down	--	up	-0.926376	-0.453307	1.08529
ENSMUSG00000029385	down	--	up	-0.629366	-0.496598	0.685665
ENSMUSG00000029510	down	--	up	-0.633651	-0.311599	0.643228
ENSMUSG00000029660	down	--	up	-0.608658	-0.52171	0.937678
ENSMUSG00000030905	down	--	up	-0.789072	0.130382	0.843186
ENSMUSG00000031557	down	--	up	-0.622237	-0.470101	0.640697
ENSMUSG00000031595	down	--	up	-0.855096	0.213088	0.633904
ENSMUSG00000031842	down	--	up	-0.697612	-0.215374	1.48818
ENSMUSG00000032062	down	--	up	-0.600639	-0.0878693	0.732291
ENSMUSG00000032446	down	--	up	-0.666846	-0.235953	2.39678
ENSMUSG00000034265	down	--	up	-0.632941	-0.359088	1.06063
ENSMUSG00000034706	down	--	up	-0.647895	0.0695701	1.1498
ENSMUSG00000034796	down	--	up	-0.583528	-0.420936	1.74724
ENSMUSG00000034949	down	--	up	-0.660885	-0.197695	2.3251
ENSMUSG00000035172	down	--	up	-0.711374	-0.112134	0.844785
ENSMUSG00000035342	down	--	up	-0.669421	0.324157	1.37724
ENSMUSG00000036908	down	--	up	-0.699939	-0.11666	1.56323
ENSMUSG00000036918	down	--	up	-1.01241	-0.55642	0.834082
ENSMUSG00000037580	down	--	up	-0.984958	-0.245741	0.728598
ENSMUSG00000037686	down	--	up	-0.598908	-0.220692	0.771381
ENSMUSG00000037936	down	--	up	-0.633687	-0.246393	0.909209
ENSMUSG00000038291	down	--	up	-0.583387	-0.376403	0.65873
ENSMUSG00000038453	down	--	up	-0.762473	-0.49425	0.797224
ENSMUSG00000038496	down	--	up	-0.739171	-0.398696	0.740029
ENSMUSG00000038859	down	--	up	-1.0723	-0.510123	1.54339
ENSMUSG00000038903	down	--	up	-0.838165	-0.0204112	1.88061
ENSMUSG00000039278	down	--	up	-0.761074	-0.238007	0.605213
ENSMUSG00000039620	down	--	up	-0.788443	-0.275843	0.929719
ENSMUSG00000040219	down	--	up	-0.636316	-0.292209	1.72563
ENSMUSG00000041012	down	--	up	-1.08461	-0.226406	0.875954
ENSMUSG00000041515	down	--	up	-0.774094	-0.379227	0.966376
ENSMUSG00000041895	down	--	up	-0.712325	-0.302405	1.02277
ENSMUSG00000042246	down	--	up	-0.604033	-0.551826	0.63632
ENSMUSG00000042589	down	--	up	-0.845194	-0.244926	0.698603
ENSMUSG00000042770	down	--	up	-0.777033	-0.0519286	2.28166
ENSMUSG00000043929	down	--	up	-0.681246	-0.194062	1.08627
ENSMUSG00000044340	down	--	up	-0.634005	-0.512665	0.873109
ENSMUSG00000047454	down	--	up	-0.674461	-0.540601	0.701512
ENSMUSG00000047473	down	--	up	-0.620009	-0.108242	1.34112
ENSMUSG00000048186	down	--	up	-0.838212	-0.304897	0.806965
ENSMUSG00000048251	down	--	up	-0.587633	-0.212537	0.637472
ENSMUSG00000050373	down	--	up	-0.782775	0.0276815	1.01244
ENSMUSG00000050671	down	--	up	-0.805125	0.070309	0.93639
ENSMUSG00000053886	down	--	up	-0.592788	-0.287724	1.37411
ENSMUSG00000058183	down	--	up	-0.641545	-0.221745	1.16697
ENSMUSG00000058740	down	--	up	-0.603612	-0.452089	0.694909
ENSMUSG00000060550	down	--	up	-1.22049	-0.517559	1.12547
ENSMUSG00000062157	down	--	up	-0.607728	-0.399126	1.31872
ENSMUSG00000064179	down	--	up	-0.633149	-0.344497	1.41098
ENSMUSG00000066705	down	--	up	-1.27587	-0.264397	2.02566
ENSMUSG00000069835	down	--	up	-0.863664	-0.196847	1.1653
ENSMUSG00000074064	down	--	up	-0.732033	-0.303433	0.76392
ENSMUSG00000078485	down	--	up	-0.590673	-0.452309	0.593182
ENSMUSG00000000782	down	--	down	-0.6056	-0.5248	-1.17907
ENSMUSG00000000915	down	--	down	-0.901519	-0.520947	-0.627246
ENSMUSG00000001348	down	--	down	-0.772923	-0.0264728	-0.641623
ENSMUSG00000001467	down	--	down	-0.946931	-0.555736	-0.619672
ENSMUSG00000001604	down	--	down	-0.786328	-0.326274	-2.50233
ENSMUSG00000001918	down	--	down	-0.689178	-0.43412	-1.5609
ENSMUSG00000002043	down	--	down	-0.642289	-0.0388829	-0.661311
ENSMUSG00000002847	down	--	down	-1.01313	-0.388633	-2.95821
ENSMUSG00000003528	down	--	down	-0.79849	-0.0942081	-0.586241
ENSMUSG00000003955	down	--	down	-0.615277	-0.285692	-0.965779
ENSMUSG00000004266	down	--	down	-0.692736	-0.472121	-0.947059
ENSMUSG00000004451	down	--	down	-0.707523	0.124431	-0.596617
ENSMUSG00000004864	down	--	down	-0.77735	-0.178176	-1.53003
ENSMUSG00000005447	down	--	down	-0.616976	0.0064553	-0.684827
ENSMUSG00000005892	down	--	down	-1.18787	-0.0864211	-6.46308
ENSMUSG00000006218	down	--	down	-0.733148	0.0779386	-2.17262
ENSMUSG00000006378	down	--	down	-0.73923	-0.0173117	-0.939973
ENSMUSG00000006457	down	--	down	-1.03288	-0.558011	-4.13901
ENSMUSG00000006517	down	--	down	-0.655248	-0.208967	-1.006
ENSMUSG00000006850	down	--	down	-0.646491	-0.0865205	-0.786762
ENSMUSG00000007021	down	--	down	-1.13275	-0.456795	-1.18272
ENSMUSG00000007039	down	--	down	-1.25164	-0.352458	-1.49163
ENSMUSG00000007646	down	--	down	-0.600874	-0.379502	-0.604353
ENSMUSG00000008035	down	--	down	-0.623732	-0.183288	-2.03687
ENSMUSG00000008540	down	--	down	-0.969256	-0.427178	-1.32097
ENSMUSG00000009585	down	--	down	-0.620117	-0.332455	-2.97602
ENSMUSG00000010607	down	--	down	-0.851633	-0.123752	-2.84148
ENSMUSG00000013367	down	--	down	-0.7455	-0.0431277	-1.24478
ENSMUSG00000015291	down	--	down	-0.689114	-0.446098	-0.646689
ENSMUSG00000015937	down	--	down	-0.703397	-0.116209	-1.0413
ENSMUSG00000017446	down	--	down	-0.59626	-0.55167	-1.82059
ENSMUSG00000017754	down	--	down	-0.792596	-0.157574	-0.865538
ENSMUSG00000018287	down	--	down	-0.671615	-0.149861	-1.25116
ENSMUSG00000018569	down	--	down	-0.854309	-0.0732847	-1.60281
ENSMUSG00000018672	down	--	down	-1.34754	-0.548188	-0.766127
ENSMUSG00000019539	down	--	down	-0.923915	-0.26964	-2.77373
ENSMUSG00000019823	down	--	down	-0.811736	-0.511939	-1.13158
ENSMUSG00000019916	down	--	down	-0.797776	-0.359154	-0.595657
ENSMUSG00000020268	down	--	down	-0.737079	-0.4283	-0.903266
ENSMUSG00000020277	down	--	down	-0.845709	-0.447245	-2.5449
ENSMUSG00000020297	down	--	down	-0.730608	0.153619	-0.635689
ENSMUSG00000020310	down	--	down	-1.03435	-0.319079	-2.00623
ENSMUSG00000020407	down	--	down	-0.803193	-0.467663	-3.70362
ENSMUSG00000020440	down	--	down	-0.606473	0.250489	-1.18554
ENSMUSG00000020477	down	--	down	-0.609745	0.0605487	-0.952148
ENSMUSG00000020629	down	--	down	-0.622411	-0.329333	-0.75416
ENSMUSG00000020766	down	--	down	-0.94408	-0.00329753	-0.58166
ENSMUSG00000021262	down	--	down	-0.629248	-0.469678	-0.703241
ENSMUSG00000021273	down	--	down	-0.73785	-0.325757	-2.27376
ENSMUSG00000021665	down	--	down	-0.785437	-0.532574	-1.05311
ENSMUSG00000021930	down	--	down	-0.601045	-0.146471	-0.643325
ENSMUSG00000022018	down	--	down	-0.656215	0.232378	-0.788079
ENSMUSG00000022040	down	--	down	-1.04642	-0.575289	-4.11809
ENSMUSG00000022304	down	--	down	-0.646614	-0.491241	-1.19813
ENSMUSG00000022463	down	--	down	-0.621242	-0.514898	-0.700994
ENSMUSG00000022587	down	--	down	-0.758394	-0.0935597	-1.51755
ENSMUSG00000022658	down	--	down	-0.688874	0.0616617	-2.22745
ENSMUSG00000022945	down	--	down	-0.595307	-0.234641	-0.613851
ENSMUSG00000023277	down	--	down	-0.616276	-0.441452	-1.09817
ENSMUSG00000023411	down	--	down	-1.16603	-0.180733	-2.58269
ENSMUSG00000023456	down	--	down	-0.807092	-0.308933	-2.2018
ENSMUSG00000023906	down	--	down	-0.765549	-0.290519	-2.2095
ENSMUSG00000023911	down	--	down	-0.61261	-0.390571	-2.05996
ENSMUSG00000024013	down	--	down	-0.87645	-0.405769	-1.19287
ENSMUSG00000024033	down	--	down	-0.688405	-0.170495	-0.888588
ENSMUSG00000024479	down	--	down	-0.610026	-0.335385	-1.87557
ENSMUSG00000024640	down	--	down	-0.759945	-0.359855	-1.0495
ENSMUSG00000024738	down	--	down	-0.90235	-0.287196	-2.41581
ENSMUSG00000024892	down	--	down	-0.677098	-0.482899	-0.661266
ENSMUSG00000024962	down	--	down	-0.843804	-0.0748004	-1.15639
ENSMUSG00000025318	down	--	down	-0.605754	-0.26424	-1.75465
ENSMUSG00000025328	down	--	down	-0.835405	-0.198083	-1.90569
ENSMUSG00000025383	down	--	down	-0.619968	-0.349191	-1.8251
ENSMUSG00000025478	down	--	down	-0.634221	-0.392994	-0.937315
ENSMUSG00000025491	down	--	down	-0.651746	0.362403	-3.96286
ENSMUSG00000025557	down	--	down	-0.59943	-0.0770293	-1.47919
ENSMUSG00000025666	down	--	down	-0.583463	-0.243024	-2.08628
ENSMUSG00000026278	down	--	down	-0.78677	-0.0324549	-1.83862
ENSMUSG00000027376	down	--	down	-0.83617	-0.110383	-1.16422
ENSMUSG00000027430	down	--	down	-0.694345	-0.340748	-1.57195
ENSMUSG00000027489	down	--	down	-0.838235	-0.393405	-0.700483
ENSMUSG00000027525	down	--	down	-0.766421	-0.214056	-0.91551
ENSMUSG00000028023	down	--	down	-0.715027	0.404446	-2.59442
ENSMUSG00000028134	down	--	down	-0.623114	-0.317557	-0.96309
ENSMUSG00000028480	down	--	down	-1.0419	-0.386545	-1.21049
ENSMUSG00000028536	down	--	down	-0.964963	-0.250018	-2.47381
ENSMUSG00000028573	down	--	down	-0.591441	-0.19079	-0.718023
ENSMUSG00000028626	down	--	down	-0.991198	0.118593	-2.90006
ENSMUSG00000028654	down	--	down	-0.983165	-0.54151	-1.38291
ENSMUSG00000028687	down	--	down	-0.749865	-0.374324	-0.710872
ENSMUSG00000028834	down	--	down	-0.648135	-0.569782	-1.27569
ENSMUSG00000028978	down	--	down	-0.936108	-0.562582	-2.0111
ENSMUSG00000029022	down	--	down	-0.730477	-0.210347	-2.13718
ENSMUSG00000029149	down	--	down	-0.776164	-0.399705	-1.07184
ENSMUSG00000029223	down	--	down	-0.588991	-0.109187	-3.1163
ENSMUSG00000029322	down	--	down	-0.848304	-0.42941	-2.81137
ENSMUSG00000029446	down	--	down	-0.876886	-0.393481	-0.912927
ENSMUSG00000029522	down	--	down	-0.589615	-0.0107378	-3.30663
ENSMUSG00000029576	down	--	down	-0.972182	-0.575774	-1.5812
ENSMUSG00000029603	down	--	down	-0.591568	-0.198883	-0.909691
ENSMUSG00000029752	down	--	down	-0.9181	-0.161975	-0.744351
ENSMUSG00000030086	down	--	down	-0.701546	-0.30139	-0.639531
ENSMUSG00000030284	down	--	down	-0.673007	-0.269272	-1.44403
ENSMUSG00000030401	down	--	down	-0.605091	-0.135762	-1.42292
ENSMUSG00000030695	down	--	down	-0.667195	-0.303478	-1.51033
ENSMUSG00000030707	down	--	down	-0.734322	-0.100998	-1.92968
ENSMUSG00000030774	down	--	down	-0.619502	-0.297238	-1.45878
ENSMUSG00000030793	down	--	down	-0.599015	-0.114407	-1.64006
ENSMUSG00000031163	down	--	down	-0.771333	-0.17339	-1.58712
ENSMUSG00000031349	down	--	down	-0.801869	-0.442364	-1.75031
ENSMUSG00000031387	down	--	down	-0.698708	0.0165996	-1.02025
ENSMUSG00000031428	down	--	down	-0.66643	-0.290221	-1.14777
ENSMUSG00000031671	down	--	down	-0.624199	-0.355925	-0.626665
ENSMUSG00000032194	down	--	down	-0.607981	-0.568959	-1.67063
ENSMUSG00000032249	down	--	down	-0.60872	-0.119872	-0.652664
ENSMUSG00000032482	down	--	down	-0.86817	-0.322109	-1.7803
ENSMUSG00000032517	down	--	down	-1.66213	-0.386276	-2.64519
ENSMUSG00000032611	down	--	down	-0.639296	-0.203294	-0.712544
ENSMUSG00000032717	down	--	down	-0.665134	0.0279859	-1.34145
ENSMUSG00000032936	down	--	down	-0.764895	-0.438212	-2.79515
ENSMUSG00000033318	down	--	down	-0.796367	-0.231659	-1.34925
ENSMUSG00000033581	down	--	down	-0.619536	-0.450368	-0.91529
ENSMUSG00000033737	down	--	down	-0.705953	-0.117447	-1.77827
ENSMUSG00000033965	down	--	down	-0.947415	-0.21452	-1.73641
ENSMUSG00000035637	down	--	down	-0.648426	0.01356	-0.680837
ENSMUSG00000036427	down	--	down	-0.668181	-0.312704	-0.972759
ENSMUSG00000036598	down	--	down	-0.595153	-0.26074	-0.9126
ENSMUSG00000036766	down	--	down	-0.821959	-0.0351054	-1.10254
ENSMUSG00000036913	down	--	down	-0.672043	0.0316419	-2.15822
ENSMUSG00000037446	down	--	down	-0.702935	-0.0981886	-1.50969
ENSMUSG00000037843	down	--	down	-0.632542	-0.197425	-1.07275
ENSMUSG00000038526	down	--	down	-0.921417	-0.573491	-0.80758
ENSMUSG00000038555	down	--	down	-0.640847	-0.202663	-1.79047
ENSMUSG00000039431	down	--	down	-0.708348	-0.360721	-1.03973
ENSMUSG00000039481	down	--	down	-0.685374	0.0717669	-1.04088
ENSMUSG00000040276	down	--	down	-0.631498	-0.406256	-1.03949
ENSMUSG00000040525	down	--	down	-0.588668	-0.234924	-1.21658
ENSMUSG00000040618	down	--	down	-0.86232	-0.166436	-0.782209
ENSMUSG00000040699	down	--	down	-0.66809	0.197513	-0.924434
ENSMUSG00000041193	down	--	down	-0.841584	-0.504855	-1.57794
ENSMUSG00000041351	down	--	down	-0.690661	-0.400618	-0.682314
ENSMUSG00000041359	down	--	down	-0.829055	-0.081436	-4.90885
ENSMUSG00000041548	down	--	down	-0.636801	-0.0523753	-1.52366
ENSMUSG00000041703	down	--	down	-1.06569	-0.562087	-2.26311
ENSMUSG00000041840	down	--	down	-0.620934	-0.210636	-0.718867
ENSMUSG00000041939	down	--	down	-0.633308	0.13817	-0.713206
ENSMUSG00000042401	down	--	down	-1.49155	-0.434599	-1.8329
ENSMUSG00000042737	down	--	down	-0.592451	0.0304607	-1.65881
ENSMUSG00000044254	down	--	down	-0.942882	-0.546508	-1.13929
ENSMUSG00000044279	down	--	down	-0.996368	-0.29965	-2.28592
ENSMUSG00000044475	down	--	down	-0.650903	-0.0869676	-0.764759
ENSMUSG00000044986	down	--	down	-0.787494	0.0991633	-0.794476
ENSMUSG00000045045	down	--	down	-0.659382	-0.107015	-1.29647
ENSMUSG00000045136	down	--	down	-0.590938	-0.101105	-2.05885
ENSMUSG00000045232	down	--	down	-0.586355	-0.132918	-1.84263
ENSMUSG00000045667	down	--	down	-0.988592	-0.313647	-0.782668
ENSMUSG00000046323	down	--	down	-1.00467	0.0412056	-5.50604
ENSMUSG00000046618	down	--	down	-0.623256	-0.112444	-0.875189
ENSMUSG00000046718	down	--	down	-1.01018	-0.280023	-1.62764
ENSMUSG00000047777	down	--	down	-0.698817	-0.380183	-0.610954
ENSMUSG00000047843	down	--	down	-0.761691	0.0584403	-0.618076
ENSMUSG00000048696	down	--	down	-0.699819	-0.303182	-0.662398
ENSMUSG00000049536	down	--	down	-0.744879	-0.0218128	-1.12557
ENSMUSG00000050549	down	--	down	-0.641609	-0.398051	-1.42293
ENSMUSG00000050914	down	--	down	-0.855096	-0.150044	-1.28487
ENSMUSG00000052040	down	--	down	-0.611393	-0.477355	-0.689242
ENSMUSG00000052117	down	--	down	-0.614467	-0.0867107	-2.14495
ENSMUSG00000053137	down	--	down	-0.702054	-0.225936	-2.22319
ENSMUSG00000053398	down	--	down	-1.12793	-0.508822	-1.38083
ENSMUSG00000053664	down	--	down	-0.713466	-0.302161	-1.09197
ENSMUSG00000054091	down	--	down	-0.665924	-0.235321	-3.43694
ENSMUSG00000054136	down	--	down	-0.587633	-0.122708	-0.756001
ENSMUSG00000054206	down	--	down	-0.913746	-0.371308	-0.719433
ENSMUSG00000054256	down	--	down	-0.946203	-0.140676	-1.3129
ENSMUSG00000054871	down	--	down	-0.878247	-0.362787	-1.2063
ENSMUSG00000057897	down	--	down	-0.913576	-0.409969	-1.88186
ENSMUSG00000058135	down	--	down	-0.99824	-0.516892	-1.13136
ENSMUSG00000058254	down	--	down	-0.997788	-0.54446	-1.27418
ENSMUSG00000059714	down	--	down	-1.11506	-0.472101	-0.870304
ENSMUSG00000059743	down	--	down	-0.698798	-0.15102	-1.00309
ENSMUSG00000059816	down	--	down	-0.899177	-0.370029	-0.847567
ENSMUSG00000059991	down	--	down	-0.659805	-0.288372	-1.12805
ENSMUSG00000060180	down	--	down	-0.714522	-0.287663	-2.00988
ENSMUSG00000061086	down	--	down	-0.608107	0.146952	-1.5708
ENSMUSG00000061132	down	--	down	-0.619985	-0.480352	-1.33895
ENSMUSG00000061524	down	--	down	-0.789843	-0.0550883	-2.32915
ENSMUSG00000061576	down	--	down	-0.580086	-0.507974	-0.85726
ENSMUSG00000062054	down	--	down	-0.611401	-0.206936	-0.705738
ENSMUSG00000062070	down	--	down	-0.786366	-0.428395	-2.30689
ENSMUSG00000062210	down	--	down	-0.939591	-0.365312	-0.65713
ENSMUSG00000062444	down	--	down	-1.4596	-0.532886	-0.932609
ENSMUSG00000062591	down	--	down	-0.893948	-0.151419	-1.71723
ENSMUSG00000063065	down	--	down	-0.722094	-0.238159	-0.956335
ENSMUSG00000063229	down	--	down	-0.643657	-0.324546	-2.28549
ENSMUSG00000063646	down	--	down	-0.641916	-0.304908	-0.720988
ENSMUSG00000063838	down	--	down	-0.930379	-0.180709	-0.656391
ENSMUSG00000064023	down	--	down	-0.641837	-0.19852	-1.65564
ENSMUSG00000064125	down	--	down	-0.677475	-0.453998	-1.15525
ENSMUSG00000066652	down	--	down	-1.14455	0.380018	-7.45679
ENSMUSG00000066720	down	--	down	-0.691818	-0.224557	-1.01294
ENSMUSG00000067889	down	--	down	-0.740194	-0.515258	-1.57333
ENSMUSG00000068739	down	--	down	-0.739528	-0.318426	-0.656887
ENSMUSG00000068747	down	--	down	-0.591799	-0.55686	-0.636148
ENSMUSG00000068762	down	--	down	-1.05354	-0.410275	-1.81603
ENSMUSG00000070490	down	--	down	-0.619744	0.124981	-0.639904
ENSMUSG00000071547	down	--	down	-0.74768	-0.371585	-0.837308
ENSMUSG00000072770	down	--	down	-1.23869	-0.451834	-0.882981
ENSMUSG00000073433	down	--	down	-0.809816	-0.419492	-1.18921
ENSMUSG00000074217	down	--	down	-0.761239	-0.0394111	-1.11295
ENSMUSG00000074358	down	--	down	-0.638388	-0.262499	-0.586194
ENSMUSG00000079547	down	--	down	-0.688718	-0.353532	-0.868864
ENSMUSG00000090377	down	--	down	-0.97084	0.137952	-1.29576
ENSMUSG00000092486	down	--	down	-0.642644	-0.239945	-2.92471
ENSMUSG00000000594	down	--	--	-1.11118	-0.444669	0.149525
ENSMUSG00000001120	down	--	--	-0.712191	-0.408641	-0.325923
ENSMUSG00000002012	down	--	--	-0.770151	-0.0234047	0.307296
ENSMUSG00000002324	down	--	--	-1.13476	-0.3577	0.363512
ENSMUSG00000002731	down	--	--	-0.660782	-0.111024	0.38389
ENSMUSG00000003031	down	--	--	-0.801575	-0.191856	0.0693474
ENSMUSG00000003199	down	--	--	-0.71105	-0.0712414	-0.289576
ENSMUSG00000003355	down	--	--	-0.930822	0.0489998	0.122802
ENSMUSG00000003469	down	--	--	-0.63789	-0.363113	-0.369954
ENSMUSG00000004267	down	--	--	-1.01162	-0.228356	0.542179
ENSMUSG00000005125	down	--	--	-0.784543	-0.553774	0.135092
ENSMUSG00000006519	down	--	--	-0.636797	0.200991	-0.558927
ENSMUSG00000006784	down	--	--	-0.660837	-0.274649	0.155312
ENSMUSG00000007867	down	--	--	-0.616241	-0.0769825	0.291235
ENSMUSG00000008090	down	--	--	-0.632515	-0.190311	0.0127625
ENSMUSG00000008999	down	--	--	-1.02417	-0.497016	0.429363
ENSMUSG00000010663	down	--	--	-0.607912	-0.409385	0.149902
ENSMUSG00000010760	down	--	--	-0.627217	-0.280007	-0.0703976
ENSMUSG00000014592	down	--	--	-0.687546	-0.493194	-0.051555
ENSMUSG00000014786	down	--	--	-0.605589	-0.428726	0.497404
ENSMUSG00000015217	down	--	--	-0.707533	-0.0962957	-0.135852
ENSMUSG00000015709	down	--	--	-0.622356	-0.441529	-0.407072
ENSMUSG00000016758	down	--	--	-0.580552	0.297896	0.332545
ENSMUSG00000017485	down	--	--	-0.607411	-0.530798	0.13598
ENSMUSG00000017950	down	--	--	-0.705152	-0.322995	0.338544
ENSMUSG00000018168	down	--	--	-0.676483	-0.403661	0.48568
ENSMUSG00000018554	down	--	--	-0.891944	-0.545665	0.264862
ENSMUSG00000019433	down	--	--	-0.624898	0.13023	-0.211633
ENSMUSG00000019732	down	--	--	-0.709578	-0.377743	0.080262
ENSMUSG00000019797	down	--	--	-0.698671	-0.220458	-0.115154
ENSMUSG00000020083	down	--	--	-0.683481	-0.0227277	0.0105857
ENSMUSG00000020331	down	--	--	-0.656967	-0.280828	-0.314724
ENSMUSG00000020439	down	--	--	-0.59711	-0.259914	-0.549576
ENSMUSG00000020577	down	--	--	-0.624374	0.0804987	0.0516043
ENSMUSG00000020646	down	--	--	-0.665168	-0.560759	-0.0155081
ENSMUSG00000020808	down	--	--	-0.871419	-0.104859	-0.452816
ENSMUSG00000020847	down	--	--	-0.763608	-0.525176	0.273666
ENSMUSG00000020905	down	--	--	-0.716608	-0.378076	0.0778671
ENSMUSG00000021477	down	--	--	-0.611522	0.121581	0.0940527
ENSMUSG00000021482	down	--	--	-0.674486	-0.565857	-0.0470394
ENSMUSG00000021884	down	--	--	-0.854011	-0.374776	0.270019
ENSMUSG00000022257	down	--	--	-0.658323	-0.194695	0.558425
ENSMUSG00000022450	down	--	--	-0.681185	-0.0697983	-0.521413
ENSMUSG00000022453	down	--	--	-0.77476	-0.245768	0.515827
ENSMUSG00000022610	down	--	--	-0.976551	-0.565229	-0.480124
ENSMUSG00000022837	down	--	--	-0.677602	-0.284293	-0.370628
ENSMUSG00000022853	down	--	--	-0.649034	-0.451217	-0.00260537
ENSMUSG00000023467	down	--	--	-0.601575	-0.362559	-0.520314
ENSMUSG00000023995	down	--	--	-0.660929	-0.152172	0.492088
ENSMUSG00000024334	down	--	--	-0.762056	-0.197038	0.443753
ENSMUSG00000024357	down	--	--	-0.992246	-0.342461	0.230422
ENSMUSG00000024799	down	--	--	-0.841811	-0.190311	0.367901
ENSMUSG00000024837	down	--	--	-0.843945	-0.303799	0.0860917
ENSMUSG00000024851	down	--	--	-0.61391	-0.0267423	-0.236302
ENSMUSG00000024862	down	--	--	-0.908974	-0.540468	0.232487
ENSMUSG00000024975	down	--	--	-0.693384	-0.447185	-0.0667948
ENSMUSG00000025025	down	--	--	-0.642703	-0.47173	-0.494412
ENSMUSG00000025207	down	--	--	-0.821748	-0.393403	0.100955
ENSMUSG00000025227	down	--	--	-0.812378	-0.230563	-0.506504
ENSMUSG00000025232	down	--	--	-0.650365	-0.0386843	0.0479953
ENSMUSG00000025271	down	--	--	-0.651362	-0.160729	0.00818358
ENSMUSG00000025381	down	--	--	-0.65073	0.15014	-0.421866
ENSMUSG00000025509	down	--	--	-0.706725	-0.0250109	-0.474108
ENSMUSG00000025533	down	--	--	-0.692517	-0.27636	0.316172
ENSMUSG00000025538	down	--	--	-0.720297	-0.299745	0.0236357
ENSMUSG00000025545	down	--	--	-1.3006	-0.529304	-0.471788
ENSMUSG00000025876	down	--	--	-1.32332	-0.558977	-0.0978276
ENSMUSG00000025950	down	--	--	-0.65401	-0.254934	0.159798
ENSMUSG00000026003	down	--	--	-0.659507	-0.235779	-0.333625
ENSMUSG00000026411	down	--	--	-0.637549	0.07928	0.488506
ENSMUSG00000026430	down	--	--	-0.654402	-0.247428	-0.133064
ENSMUSG00000026600	down	--	--	-0.636306	-0.505496	-0.431048
ENSMUSG00000026639	down	--	--	-0.674206	-0.563585	-0.316642
ENSMUSG00000026672	down	--	--	-0.857786	-0.514743	0.332779
ENSMUSG00000026791	down	--	--	-0.651182	-0.192949	-0.257358
ENSMUSG00000026807	down	--	--	-0.602261	-0.279923	0.085072
ENSMUSG00000026921	down	--	--	-0.811201	-0.0704237	-0.0172221
ENSMUSG00000027447	down	--	--	-0.674747	0.162466	-0.0736701
ENSMUSG00000027555	down	--	--	-0.587977	-0.33495	0.461457
ENSMUSG00000027583	down	--	--	-0.710454	-0.571191	0.148459
ENSMUSG00000027944	down	--	--	-0.665704	-0.193632	-0.550562
ENSMUSG00000027999	down	--	--	-0.635927	-0.17326	0.224875
ENSMUSG00000028070	down	--	--	-0.593713	0.165099	0.0492397
ENSMUSG00000028100	down	--	--	-0.721018	-0.338131	-0.557048
ENSMUSG00000028167	down	--	--	-0.675495	-0.131823	-0.472998
ENSMUSG00000028541	down	--	--	-0.83326	-0.339545	-0.429063
ENSMUSG00000028567	down	--	--	-0.615552	-0.00452735	0.148049
ENSMUSG00000028943	down	--	--	-1.11668	-0.45365	-0.217333
ENSMUSG00000028982	down	--	--	-0.801197	-0.156738	0.280757
ENSMUSG00000029049	down	--	--	-0.821525	-0.579604	0.117924
ENSMUSG00000029186	down	--	--	-0.668079	-0.553357	0.111217
ENSMUSG00000029602	down	--	--	-0.853866	-0.301691	-0.105586
ENSMUSG00000030029	down	--	--	-0.698284	-0.402655	0.469259
ENSMUSG00000030087	down	--	--	-0.950639	-0.419377	-0.25533
ENSMUSG00000030103	down	--	--	-0.774029	-0.176505	-0.203622
ENSMUSG00000030124	down	--	--	-0.669211	0.000740082	-0.496426
ENSMUSG00000030323	down	--	--	-0.605874	-0.507977	0.0478448
ENSMUSG00000030541	down	--	--	-1.01542	-0.18943	-0.265292
ENSMUSG00000030588	down	--	--	-0.618309	0.15828	-0.090625
ENSMUSG00000030589	down	--	--	-0.972525	-0.444138	-0.436483
ENSMUSG00000030674	down	--	--	-0.878182	-0.275044	-0.388641
ENSMUSG00000030685	down	--	--	-0.590092	-0.383049	0.166763
ENSMUSG00000030806	down	--	--	-0.741384	-0.458	-0.412855
ENSMUSG00000030814	down	--	--	-0.582944	-0.122057	0.136042
ENSMUSG00000031613	down	--	--	-0.871557	-0.126104	0.289739
ENSMUSG00000031708	down	--	--	-0.585652	-0.0414701	-0.105812
ENSMUSG00000031838	down	--	--	-0.932957	-0.267046	-0.341252
ENSMUSG00000031987	down	--	--	-0.775109	-0.348109	-0.551154
ENSMUSG00000032017	down	--	--	-0.774817	-0.481283	-0.269345
ENSMUSG00000032192	down	--	--	-0.586579	-0.299087	-0.32928
ENSMUSG00000032735	down	--	--	-0.788989	-0.419979	0.0122528
ENSMUSG00000033088	down	--	--	-0.606735	-0.101974	-0.49727
ENSMUSG00000033720	down	--	--	-0.630463	-0.275175	0.45438
ENSMUSG00000033752	down	--	--	-0.718816	-0.363112	-0.25408
ENSMUSG00000034341	down	--	--	-0.60201	-0.146726	-0.271483
ENSMUSG00000034522	down	--	--	-0.736921	-0.464135	-0.437957
ENSMUSG00000034652	down	--	--	-0.757424	-0.52752	0.174367
ENSMUSG00000034799	down	--	--	-0.684153	-0.57757	0.024108
ENSMUSG00000035064	down	--	--	-0.833748	-0.492214	-0.245852
ENSMUSG00000035142	down	--	--	-0.587231	-0.119751	-0.517607
ENSMUSG00000035561	down	--	--	-1.03986	-0.104196	-0.553486
ENSMUSG00000035697	down	--	--	-0.717196	-0.404701	0.536162
ENSMUSG00000035722	down	--	--	-0.646106	-0.410599	0.378728
ENSMUSG00000035863	down	--	--	-0.824147	-0.181952	0.529366
ENSMUSG00000036186	down	--	--	-0.687458	0.229181	-0.0141895
ENSMUSG00000036278	down	--	--	-1.12435	-0.230517	-0.0292849
ENSMUSG00000036561	down	--	--	-0.824211	-0.438128	-0.0178483
ENSMUSG00000037031	down	--	--	-0.69965	-0.153823	0.496189
ENSMUSG00000037161	down	--	--	-1.10902	-0.308646	0.200607
ENSMUSG00000037166	down	--	--	-0.70832	0.294496	-0.575626
ENSMUSG00000037260	down	--	--	-0.718017	-0.302543	-0.18973
ENSMUSG00000037905	down	--	--	-0.649885	-0.187961	-0.323841
ENSMUSG00000037960	down	--	--	-1.4442	-0.563603	0.253391
ENSMUSG00000038034	down	--	--	-1.00591	-0.356684	-0.566109
ENSMUSG00000038260	down	--	--	-0.704887	-0.528923	-0.435584
ENSMUSG00000038387	down	--	--	-0.601081	0.163292	-0.474367
ENSMUSG00000038390	down	--	--	-0.660837	0.0340412	0.532932
ENSMUSG00000038740	down	--	--	-1.06054	-0.504562	-0.138673
ENSMUSG00000038781	down	--	--	-0.797541	-0.14985	0.133537
ENSMUSG00000039323	down	--	--	-1.35014	-0.486023	-0.491292
ENSMUSG00000039345	down	--	--	-0.997056	-0.338098	0.553046
ENSMUSG00000039463	down	--	--	-0.604528	-0.558988	-0.305885
ENSMUSG00000039611	down	--	--	-0.618211	0.330661	-0.196233
ENSMUSG00000039633	down	--	--	-0.77606	-0.508456	0.374026
ENSMUSG00000039715	down	--	--	-0.691425	-0.216081	-0.523791
ENSMUSG00000039720	down	--	--	-0.722438	-0.306433	-0.564739
ENSMUSG00000039759	down	--	--	-0.631903	-0.23077	-0.133608
ENSMUSG00000039781	down	--	--	-0.75302	-0.579437	0.537662
ENSMUSG00000039914	down	--	--	-0.656136	-0.180017	0.183628
ENSMUSG00000040128	down	--	--	-0.671567	-0.163062	-0.469428
ENSMUSG00000040557	down	--	--	-0.844923	-0.408068	-0.0836931
ENSMUSG00000040570	down	--	--	-0.627664	-0.426139	0.110735
ENSMUSG00000040666	down	--	--	-0.587121	-0.217919	0.568213
ENSMUSG00000040714	down	--	--	-0.599004	-0.356706	-0.316994
ENSMUSG00000040811	down	--	--	-0.71655	-0.205445	-0.0559676
ENSMUSG00000040883	down	--	--	-0.688149	-0.191654	0.106535
ENSMUSG00000041046	down	--	--	-0.645282	0.106816	-0.488924
ENSMUSG00000041426	down	--	--	-0.60749	-0.493889	-0.440383
ENSMUSG00000041650	down	--	--	-0.613327	-0.371729	-0.0322324
ENSMUSG00000042078	down	--	--	-0.793292	0.377208	0.500233
ENSMUSG00000042622	down	--	--	-0.834425	-0.150981	-0.168599
ENSMUSG00000042675	down	--	--	-0.805312	-0.281557	-0.317748
ENSMUSG00000042834	down	--	--	-0.603583	-0.12915	0.487929
ENSMUSG00000043004	down	--	--	-0.739387	-0.344379	0.0234328
ENSMUSG00000043510	down	--	--	-0.669979	0.0923133	0.244139
ENSMUSG00000043614	down	--	--	-0.664115	0.132092	0.2934
ENSMUSG00000043673	down	--	--	-0.764157	-0.06034	0.23948
ENSMUSG00000044876	down	--	--	-0.751688	-0.120936	0.0429132
ENSMUSG00000045912	down	--	--	-0.660885	-0.225266	0.278979
ENSMUSG00000046447	down	--	--	-0.867935	-0.187992	-0.572577
ENSMUSG00000046854	down	--	--	-0.717452	-0.328279	-0.102942
ENSMUSG00000048065	down	--	--	-0.967942	-0.572774	-0.0989261
ENSMUSG00000049119	down	--	--	-0.773794	-0.286593	0.547449
ENSMUSG00000050627	down	--	--	-0.645493	-0.436442	-0.546869
ENSMUSG00000050821	down	--	--	-0.704185	-0.227371	0.265221
ENSMUSG00000050891	down	--	--	-0.659659	-0.120234	-0.303904
ENSMUSG00000051730	down	--	--	-0.68143	-0.246847	-0.406406
ENSMUSG00000051934	down	--	--	-0.663162	-0.472994	0.0828987
ENSMUSG00000053158	down	--	--	-0.706558	0.0111136	0.151483
ENSMUSG00000055200	down	--	--	-0.717215	0.0492392	0.504635
ENSMUSG00000056899	down	--	--	-0.672043	-0.0228942	-0.0995996
ENSMUSG00000057531	down	--	--	-0.742111	-0.00625105	0.486629
ENSMUSG00000058240	down	--	--	-1.09842	-0.424177	-0.231547
ENSMUSG00000058741	down	--	--	-0.660837	-0.327226	-0.178547
ENSMUSG00000059013	down	--	--	-0.869884	-0.389917	-0.366891
ENSMUSG00000059540	down	--	--	-0.698244	-0.104684	0.38037
ENSMUSG00000059713	down	--	--	-0.68175	-0.457565	-0.141014
ENSMUSG00000059810	down	--	--	-0.588395	-0.337451	0.549588
ENSMUSG00000060538	down	--	--	-0.700992	-0.32368	-0.312097
ENSMUSG00000060548	down	--	--	-0.71471	-0.0350198	0.138223
ENSMUSG00000061232	down	--	--	-0.884149	0.00563623	0.0195566
ENSMUSG00000061859	down	--	--	-0.727174	-0.56316	0.167261
ENSMUSG00000062007	down	--	--	-0.636751	0.100496	-0.573584
ENSMUSG00000062859	down	--	--	-0.673876	-0.224097	-0.405751
ENSMUSG00000063049	down	--	--	-0.653749	-0.132371	-0.185904
ENSMUSG00000068874	down	--	--	-0.853815	-0.533843	0.237099
ENSMUSG00000069662	down	--	--	-0.635356	0.0133601	0.313884
ENSMUSG00000070473	down	--	--	-0.618245	-0.141874	0.0409059
ENSMUSG00000070564	down	--	--	-0.589605	-0.432143	-0.283269
ENSMUSG00000071379	down	--	--	-0.683734	-0.205997	0.332424
ENSMUSG00000071454	down	--	--	-0.696343	-0.235037	0.0348576
ENSMUSG00000071711	down	--	--	-1.12276	-0.191591	0.0696589
ENSMUSG00000073096	down	--	--	-0.627664	-0.426139	-0.157453
ENSMUSG00000073406	down	--	--	-0.640956	0.0254236	-0.112399
ENSMUSG00000073889	down	--	--	-0.586053	-0.193227	0.491273
ENSMUSG00000078794	down	--	--	-0.790678	-0.417768	-0.0550107
ENSMUSG00000078954	down	--	--	-0.793227	-0.519013	-0.113987
ENSMUSG00000079414	down	--	--	-0.655598	-0.514973	-0.57254
ENSMUSG00000086228	down	--	--	-0.654379	-0.264603	-0.408814
ENSMUSG00000089917	down	--	--	-0.679938	-0.0176362	0.340855
ENSMUSG00000093661	down	--	--	-0.742471	-0.334013	0.406196
ENSMUSG00000000301	--	up	up	-0.237694	0.640754	0.629736
ENSMUSG00000000385	--	up	up	0.475372	1.46479	3.22602
ENSMUSG00000003070	--	up	up	0.0139959	0.645973	0.951044
ENSMUSG00000003161	--	up	up	-0.128181	0.62347	0.833563
ENSMUSG00000005803	--	up	up	0.324547	0.598231	1.21217
ENSMUSG00000006731	--	up	up	0.502565	0.725768	2.15354
ENSMUSG00000010080	--	up	up	0.105892	1.23685	1.66866
ENSMUSG00000014232	--	up	up	0.295003	0.589206	0.917658
ENSMUSG00000015053	--	up	up	0.403639	0.691819	2.52798
ENSMUSG00000015652	--	up	up	0.382257	0.785926	1.24663
ENSMUSG00000015745	--	up	up	-0.488351	0.622451	1.05807
ENSMUSG00000016386	--	up	up	0.357825	0.612942	2.15074
ENSMUSG00000017491	--	up	up	0.470541	0.829702	0.827884
ENSMUSG00000017607	--	up	up	0.42235	1.00585	2.14903
ENSMUSG00000018378	--	up	up	-0.293904	0.67106	1.8884
ENSMUSG00000018387	--	up	up	0.0948947	0.853123	0.959403
ENSMUSG00000018604	--	up	up	0.549235	0.968989	1.27693
ENSMUSG00000019437	--	up	up	0.182659	0.585994	0.84785
ENSMUSG00000019966	--	up	up	0.405887	0.585116	2.35141
ENSMUSG00000020032	--	up	up	0.348212	0.618358	1.46287
ENSMUSG00000020057	--	up	up	-0.131327	0.813008	0.977982
ENSMUSG00000020486	--	up	up	-0.113097	0.850235	2.21312
ENSMUSG00000020829	--	up	up	0.225706	0.688807	1.70919
ENSMUSG00000021373	--	up	up	-0.276007	0.635063	1.95879
ENSMUSG00000021381	--	up	up	0.220051	0.609065	1.13475
ENSMUSG00000021591	--	up	up	0.420694	0.890983	3.16703
ENSMUSG00000021604	--	up	up	0.404489	0.598231	1.85715
ENSMUSG00000021760	--	up	up	0.345053	0.9048	0.978463
ENSMUSG00000021792	--	up	up	0.227614	0.662599	1.80029
ENSMUSG00000021998	--	up	up	0.519718	1.17074	2.80654
ENSMUSG00000022090	--	up	up	0.12437	0.706759	0.764963
ENSMUSG00000022217	--	up	up	-0.0187152	0.80874	1.46089
ENSMUSG00000022475	--	up	up	-0.191821	0.616709	1.25342
ENSMUSG00000022634	--	up	up	0.0440717	0.606741	1.22796
ENSMUSG00000022892	--	up	up	0.504221	0.972655	3.17165
ENSMUSG00000023039	--	up	up	0.489222	1.58869	2.14717
ENSMUSG00000023092	--	up	up	0.435867	0.659367	0.994351
ENSMUSG00000023947	--	up	up	0.0134674	0.623751	0.647063
ENSMUSG00000024331	--	up	up	0.207659	0.66753	3.39399
ENSMUSG00000024339	--	up	up	0.193811	0.588979	0.870985
ENSMUSG00000024395	--	up	up	0.220051	0.666979	0.75975
ENSMUSG00000024526	--	up	up	-0.138752	0.744487	2.73019
ENSMUSG00000024868	--	up	up	0.382571	1.22707	2.83399
ENSMUSG00000024899	--	up	up	0.352689	0.73879	1.44662
ENSMUSG00000024940	--	up	up	0.342946	0.690071	0.828374
ENSMUSG00000025212	--	up	up	0.164328	0.588492	1.48514
ENSMUSG00000025578	--	up	up	0.568434	0.891879	2.32014
ENSMUSG00000025792	--	up	up	0.56339	0.798322	1.14269
ENSMUSG00000025921	--	up	up	0.521319	0.588492	0.863257
ENSMUSG00000025932	--	up	up	0.418382	0.769397	2.32012
ENSMUSG00000025978	--	up	up	0.502114	0.605097	1.2859
ENSMUSG00000026223	--	up	up	0.105947	0.679006	0.744704
ENSMUSG00000026433	--	up	up	0.0806998	0.624949	1.00569
ENSMUSG00000026563	--	up	up	0.338213	0.584806	0.950251
ENSMUSG00000027215	--	up	up	-0.102831	0.693749	1.52237
ENSMUSG00000027297	--	up	up	0.322122	0.605097	1.24711
ENSMUSG00000027574	--	up	up	0.149388	1.13735	0.723095
ENSMUSG00000027611	--	up	up	0.348437	0.59633	0.634944
ENSMUSG00000027966	--	up	up	0.207274	0.631784	2.20729
ENSMUSG00000028042	--	up	up	0.544783	0.707443	1.83397
ENSMUSG00000028128	--	up	up	0.511796	1.1642	1.69887
ENSMUSG00000028466	--	up	up	0.290911	0.747482	0.986106
ENSMUSG00000028494	--	up	up	0.233693	1.1014	1.04165
ENSMUSG00000028796	--	up	up	0.149934	0.687929	1.11641
ENSMUSG00000028926	--	up	up	0.402107	0.59741	1.35539
ENSMUSG00000028958	--	up	up	0.337913	0.603038	1.77623
ENSMUSG00000029073	--	up	up	0.56057	0.747886	1.68941
ENSMUSG00000029093	--	up	up	0.265992	0.813087	2.17945
ENSMUSG00000029094	--	up	up	0.546912	0.717259	1.07834
ENSMUSG00000029641	--	up	up	0.18447	0.729436	0.757626
ENSMUSG00000030008	--	up	up	0.323176	0.661064	0.763633
ENSMUSG00000030222	--	up	up	0.354511	0.612629	0.811319
ENSMUSG00000030315	--	up	up	0.445316	0.717727	1.59967
ENSMUSG00000030339	--	up	up	0.408065	0.816163	1.56725
ENSMUSG00000030543	--	up	up	0.509521	0.700928	1.04124
ENSMUSG00000030551	--	up	up	0.414923	0.75011	2.59195
ENSMUSG00000030587	--	up	up	0.0117484	1.09125	0.994968
ENSMUSG00000030713	--	up	up	-0.314485	0.603126	0.911208
ENSMUSG00000030792	--	up	up	0.215297	0.884205	2.06617
ENSMUSG00000031089	--	up	up	0.418382	0.899861	1.13109
ENSMUSG00000031217	--	up	up	0.460914	1.03374	1.86702
ENSMUSG00000031627	--	up	up	0.264105	0.854993	1.97343
ENSMUSG00000031831	--	up	up	0.109147	0.703701	1.09344
ENSMUSG00000031837	--	up	up	0.374644	1.11662	1.29616
ENSMUSG00000031891	--	up	up	-0.0537171	0.670402	0.85198
ENSMUSG00000032243	--	up	up	0.516663	0.630778	0.672982
ENSMUSG00000032436	--	up	up	-0.0529208	1.1397	1.01618
ENSMUSG00000032508	--	up	up	0.503637	0.777806	0.810943
ENSMUSG00000032561	--	up	up	0.380956	0.608641	0.922898
ENSMUSG00000032586	--	up	up	0.306019	0.947903	2.41618
ENSMUSG00000032609	--	up	up	0.551362	0.710448	0.88406
ENSMUSG00000032667	--	up	up	0.521506	0.649131	0.585804
ENSMUSG00000033278	--	up	up	0.494629	1.2586	3.11781
ENSMUSG00000033313	--	up	up	0.502219	0.674255	1.87208
ENSMUSG00000033594	--	up	up	0.444096	0.584722	1.12886
ENSMUSG00000033684	--	up	up	0.507597	0.88678	1.10551
ENSMUSG00000033722	--	up	up	0.570301	0.749059	2.20974
ENSMUSG00000034201	--	up	up	0.0918366	0.613506	0.756847
ENSMUSG00000034382	--	up	up	0.562219	0.677766	2.07827
ENSMUSG00000034684	--	up	up	0.360193	0.773855	1.90541
ENSMUSG00000034738	--	up	up	0.430017	0.799218	0.827884
ENSMUSG00000034777	--	up	up	0.15126	1.44797	1.04427
ENSMUSG00000034854	--	up	up	0.406479	0.722996	0.641022
ENSMUSG00000035179	--	up	up	0.273383	0.605097	1.34221
ENSMUSG00000035314	--	up	up	0.372199	0.908482	0.660803
ENSMUSG00000036109	--	up	up	0.537378	0.589723	1.83051
ENSMUSG00000036158	--	up	up	0.196345	0.709588	1.79898
ENSMUSG00000036880	--	up	up	-0.0496979	0.792896	1.88549
ENSMUSG00000037022	--	up	up	0.53192	0.664247	1.52516
ENSMUSG00000037419	--	up	up	0.360507	0.938434	1.2324
ENSMUSG00000037440	--	up	up	0.0584132	1.02892	3.05997
ENSMUSG00000037813	--	up	up	-0.166062	0.74552	1.26394
ENSMUSG00000037820	--	up	up	0.137961	0.950943	1.80481
ENSMUSG00000038305	--	up	up	0.142346	0.694575	1.23061
ENSMUSG00000038415	--	up	up	0.444096	1.23235	0.783039
ENSMUSG00000038451	--	up	up	-0.168614	0.641344	0.774722
ENSMUSG00000038580	--	up	up	0.252565	0.904342	1.68882
ENSMUSG00000038797	--	up	up	-0.185272	0.6072	1.79251
ENSMUSG00000039208	--	up	up	0.262356	0.639758	0.649662
ENSMUSG00000039384	--	up	up	0.0642816	0.749156	1.90841
ENSMUSG00000039476	--	up	up	0.577286	1.19639	0.798609
ENSMUSG00000039519	--	up	up	0.484514	0.699174	1.31532
ENSMUSG00000039646	--	up	up	0.19342	0.590109	1.76044
ENSMUSG00000039910	--	up	up	0.460233	1.00134	0.969495
ENSMUSG00000039934	--	up	up	0.193811	0.82669	0.800917
ENSMUSG00000040158	--	up	up	0.353055	0.872721	0.701872
ENSMUSG00000040813	--	up	up	-0.0485822	0.613309	0.731428
ENSMUSG00000041261	--	up	up	0.00964622	0.852727	2.72821
ENSMUSG00000041889	--	up	up	0.176192	0.788822	2.91501
ENSMUSG00000042312	--	up	up	0.431916	1.31424	0.803349
ENSMUSG00000043079	--	up	up	0.431447	0.731277	1.00767
ENSMUSG00000044026	--	up	up	0.372918	0.634298	0.722704
ENSMUSG00000044674	--	up	up	0.381563	0.697117	1.42604
ENSMUSG00000045314	--	up	up	0.393534	0.580782	2.70094
ENSMUSG00000045573	--	up	up	0.17891	1.36142	1.72887
ENSMUSG00000046056	--	up	up	0.0844535	0.725859	2.1383
ENSMUSG00000046546	--	up	up	0.449285	0.714273	1.38406
ENSMUSG00000046822	--	up	up	0.0661794	0.629208	1.09171
ENSMUSG00000047143	--	up	up	0.495884	0.70444	1.21587
ENSMUSG00000047181	--	up	up	0.362748	0.718531	0.808877
ENSMUSG00000047379	--	up	up	0.485643	0.745393	0.689684
ENSMUSG00000047557	--	up	up	0.476291	0.788791	0.86051
ENSMUSG00000048027	--	up	up	0.449191	0.612593	0.604532
ENSMUSG00000050777	--	up	up	-0.349204	0.765785	1.1901
ENSMUSG00000051043	--	up	up	0.268561	0.93101	2.73484
ENSMUSG00000051154	--	up	up	0.0711178	0.677538	1.51973
ENSMUSG00000051159	--	up	up	0.318009	1.13576	3.51939
ENSMUSG00000051397	--	up	up	0.381951	1.29082	0.909766
ENSMUSG00000053897	--	up	up	0.303439	1.68734	1.42738
ENSMUSG00000054580	--	up	up	0.255476	0.636317	2.22496
ENSMUSG00000054889	--	up	up	0.3685	0.623747	2.73042
ENSMUSG00000056380	--	up	up	0.543809	1.24214	0.965772
ENSMUSG00000056941	--	up	up	0.363113	0.607896	0.778187
ENSMUSG00000057969	--	up	up	0.288628	0.651028	1.33115
ENSMUSG00000058620	--	up	up	0.401159	0.854993	2.06199
ENSMUSG00000060402	--	up	up	0.0686991	0.639631	1.32412
ENSMUSG00000061878	--	up	up	0.404489	0.693749	0.647615
ENSMUSG00000063268	--	up	up	0.424106	0.744487	2.04216
ENSMUSG00000063696	--	up	up	0.218657	0.606345	5.43105
ENSMUSG00000066026	--	up	up	0.200399	1.11771	0.857424
ENSMUSG00000066456	--	up	up	0.0122588	1.03617	1.14597
ENSMUSG00000067276	--	up	up	0.466686	0.704108	2.83796
ENSMUSG00000067365	--	up	up	0.202734	0.770684	1.07051
ENSMUSG00000068114	--	up	up	0.454023	0.618615	0.5944
ENSMUSG00000068699	--	up	up	0.549406	0.933042	0.779909
ENSMUSG00000070044	--	up	up	0.456808	0.725956	1.47992
ENSMUSG00000070436	--	up	up	-0.0345878	0.734711	0.75562
ENSMUSG00000071073	--	up	up	0.494629	0.776004	0.956542
ENSMUSG00000073062	--	up	up	0.560292	0.692574	1.17977
ENSMUSG00000073411	--	up	up	-0.0931645	0.856137	0.790287
ENSMUSG00000073481	--	up	up	0.259791	0.738102	0.628622
ENSMUSG00000074577	--	up	up	0.445665	0.766282	1.85115
ENSMUSG00000074873	--	up	up	-0.122725	0.725768	0.78529
ENSMUSG00000074916	--	up	up	0.215709	0.634488	0.619983
ENSMUSG00000075602	--	up	up	0.273383	1.19224	1.05832
ENSMUSG00000000792	--	up	down	0.515847	1.15826	-0.621111
ENSMUSG00000000957	--	up	down	0.312981	0.746883	-2.63217
ENSMUSG00000001131	--	up	down	0.252148	0.696264	-1.55691
ENSMUSG00000001349	--	up	down	0.303008	1.0042	-1.95824
ENSMUSG00000001827	--	up	down	0.190248	0.792429	-0.850545
ENSMUSG00000002289	--	up	down	0.405874	0.630134	-1.29411
ENSMUSG00000004665	--	up	down	0.192999	0.781208	-1.10821
ENSMUSG00000004891	--	up	down	-0.0109768	0.880433	-0.583761
ENSMUSG00000006575	--	up	down	-0.395235	0.593731	-0.741539
ENSMUSG00000011267	--	up	down	0.300485	0.694175	-1.90875
ENSMUSG00000019647	--	up	down	0.443952	1.35517	-1.0402
ENSMUSG00000020133	--	up	down	0.343113	0.694809	-1.23754
ENSMUSG00000020469	--	up	down	-0.0209793	0.81478	-0.835821
ENSMUSG00000021290	--	up	down	-0.0345451	0.659302	-1.10851
ENSMUSG00000022044	--	up	down	-0.395195	1.10381	-1.26048
ENSMUSG00000022367	--	up	down	0.534451	0.725859	-1.26048
ENSMUSG00000023903	--	up	down	0.203098	0.608485	-1.49664
ENSMUSG00000024084	--	up	down	-0.203687	0.736252	-1.24026
ENSMUSG00000024247	--	up	down	-0.493817	0.675917	-1.75137
ENSMUSG00000024258	--	up	down	0.465824	0.762464	-0.64549
ENSMUSG00000024313	--	up	down	0.213794	0.916922	-0.918333
ENSMUSG00000024570	--	up	down	0.217267	0.658302	-1.30687
ENSMUSG00000025330	--	up	down	-0.281797	0.580289	-1.44259
ENSMUSG00000025492	--	up	down	-0.0239766	0.586095	-4.12443
ENSMUSG00000025930	--	up	down	-0.233938	0.690265	-2.84744
ENSMUSG00000027514	--	up	down	0.208893	0.697905	-0.661469
ENSMUSG00000027581	--	up	down	-0.116711	0.843687	-2.15089
ENSMUSG00000028435	--	up	down	0.499845	1.43493	-0.943805
ENSMUSG00000028840	--	up	down	0.204549	0.618768	-0.610293
ENSMUSG00000030672	--	up	down	0.545478	0.787065	-2.90844
ENSMUSG00000030798	--	up	down	-0.182182	0.624882	-2.05838
ENSMUSG00000031169	--	up	down	0.327854	0.870303	-1.83457
ENSMUSG00000031170	--	up	down	0.413533	1.01734	-1.46963
ENSMUSG00000031757	--	up	down	-0.149575	1.03333	-1.30877
ENSMUSG00000032109	--	up	down	0.144624	0.82912	-0.743909
ENSMUSG00000032246	--	up	down	0.291855	0.585228	-0.933018
ENSMUSG00000032323	--	up	down	0.11144	0.668792	-0.910102
ENSMUSG00000032420	--	up	down	-0.0693232	0.738129	-0.724513
ENSMUSG00000033213	--	up	down	-0.160297	0.877718	-0.845689
ENSMUSG00000034765	--	up	down	0.544898	0.760243	-0.956422
ENSMUSG00000038489	--	up	down	0.275526	0.725631	-1.65748
ENSMUSG00000038840	--	up	down	-0.502596	0.591459	-0.723561
ENSMUSG00000039461	--	up	down	0.55229	0.706328	-0.630943
ENSMUSG00000040026	--	up	down	0.170091	1.00585	-0.823223
ENSMUSG00000040483	--	up	down	0.0553211	0.846344	-0.90439
ENSMUSG00000041583	--	up	down	-0.159435	1.07533	-1.8451
ENSMUSG00000042988	--	up	down	0.348464	0.784864	-1.72823
ENSMUSG00000043687	--	up	down	0.131654	0.618312	-1.43592
ENSMUSG00000045284	--	up	down	0.424714	0.98575	-2.31041
ENSMUSG00000047261	--	up	down	0.180063	0.651979	-1.91924
ENSMUSG00000047281	--	up	down	0.441245	0.687302	-4.35509
ENSMUSG00000048373	--	up	down	0.518672	0.817476	-1.27529
ENSMUSG00000048482	--	up	down	0.437741	0.586168	-0.834897
ENSMUSG00000051243	--	up	down	0.450282	1.30141	-1.57204
ENSMUSG00000051256	--	up	down	0.234695	0.606946	-1.21761
ENSMUSG00000052821	--	up	down	0.00749858	0.690257	-0.717276
ENSMUSG00000052837	--	up	down	0.465573	0.817895	-0.718853
ENSMUSG00000053654	--	up	down	0.0539588	1.14585	-4.18386
ENSMUSG00000054013	--	up	down	0.236322	0.723505	-0.709457
ENSMUSG00000057130	--	up	down	0.509312	0.631367	-0.988008
ENSMUSG00000057963	--	up	down	0.460077	0.613454	-1.28063
ENSMUSG00000058216	--	up	down	-0.0466672	0.749989	-1.62783
ENSMUSG00000058443	--	up	down	-0.0242769	0.585332	-0.754529
ENSMUSG00000060639	--	up	down	0.21682	0.824936	-1.54884
ENSMUSG00000062309	--	up	down	0.206435	0.72704	-2.71004
ENSMUSG00000064308	--	up	down	0.506447	0.971966	-0.922635
ENSMUSG00000067377	--	up	down	0.200093	0.711907	-0.763632
ENSMUSG00000068079	--	up	down	0.10586	0.597065	-2.33264
ENSMUSG00000068267	--	up	down	0.0781526	0.614575	-1.19137
ENSMUSG00000069830	--	up	down	0.49628	0.679954	-1.73922
ENSMUSG00000071078	--	up	down	0.19811	0.885736	-0.86598
ENSMUSG00000074457	--	up	down	0.216765	0.810326	-1.71572
ENSMUSG00000074797	--	up	down	0.4671	0.635715	-1.26219
ENSMUSG00000079471	--	up	down	0.273054	0.814654	-2.56542
ENSMUSG00000079478	--	up	down	0.374768	0.756727	-1.04196
ENSMUSG00000081683	--	up	down	0.410761	0.930825	-0.896152
ENSMUSG00000090846	--	up	down	-0.113319	0.621443	-0.96032
ENSMUSG00000091337	--	up	down	0.274061	0.581546	-0.66283
ENSMUSG00000000805	--	up	--	-0.373608	0.654702	-0.539131
ENSMUSG00000001507	--	up	--	0.496955	0.795783	0.211809
ENSMUSG00000001622	--	up	--	0.451989	1.19247	-0.576991
ENSMUSG00000002365	--	up	--	0.244579	0.595011	0.165137
ENSMUSG00000003033	--	up	--	0.212542	0.62029	0.30315
ENSMUSG00000003444	--	up	--	0.356152	0.613711	0.196544
ENSMUSG00000003549	--	up	--	0.0219612	0.60897	-0.411946
ENSMUSG00000008028	--	up	--	0.431447	0.587318	0.225179
ENSMUSG00000010045	--	up	--	0.265926	0.605106	0.203403
ENSMUSG00000010047	--	up	--	0.231326	0.655486	-0.00548333
ENSMUSG00000014846	--	up	--	0.0344063	0.96619	-0.148385
ENSMUSG00000014856	--	up	--	0.214219	0.723408	-0.0635966
ENSMUSG00000017493	--	up	--	-0.0381108	0.6064	-0.101423
ENSMUSG00000018411	--	up	--	0.547562	0.637818	-0.0579473
ENSMUSG00000018593	--	up	--	0.390421	0.943453	0.00700316
ENSMUSG00000018648	--	up	--	0.518576	1.03112	-0.14324
ENSMUSG00000018924	--	up	--	0.315094	0.674255	-0.0344616
ENSMUSG00000020080	--	up	--	0.297837	0.877857	0.021008
ENSMUSG00000020225	--	up	--	-0.0160369	0.599472	0.539281
ENSMUSG00000020284	--	up	--	0.414523	0.630447	-0.0462716
ENSMUSG00000020520	--	up	--	0.446298	0.614576	0.567252
ENSMUSG00000020788	--	up	--	0.197134	0.630718	0.201835
ENSMUSG00000020798	--	up	--	0.145684	0.762022	-0.392781
ENSMUSG00000020805	--	up	--	0.258795	0.627541	-0.462659
ENSMUSG00000020843	--	up	--	0.301758	0.63533	-0.396587
ENSMUSG00000020911	--	up	--	0.0231276	1.90844	0.55659
ENSMUSG00000021186	--	up	--	0.0439294	1.1118	-0.306705
ENSMUSG00000021256	--	up	--	0.432111	0.646861	-0.348558
ENSMUSG00000021278	--	up	--	0.0414945	0.868892	0.181191
ENSMUSG00000021497	--	up	--	0.172071	0.605218	-0.0657008
ENSMUSG00000021944	--	up	--	0.336278	0.886544	-0.115337
ENSMUSG00000022037	--	up	--	0.112721	0.749719	0.146312
ENSMUSG00000022528	--	up	--	0.409424	0.771459	0.401579
ENSMUSG00000022661	--	up	--	0.555548	0.769397	0.0315652
ENSMUSG00000022941	--	up	--	0.319412	1.05538	0.467989
ENSMUSG00000023048	--	up	--	0.52535	0.810654	-0.326868
ENSMUSG00000023191	--	up	--	0.362607	0.617452	0.0613412
ENSMUSG00000023886	--	up	--	0.404489	0.724233	0.129847
ENSMUSG00000023905	--	up	--	0.207896	0.647122	0.231149
ENSMUSG00000023949	--	up	--	0.249097	0.781439	-0.342911
ENSMUSG00000024011	--	up	--	0.344576	0.713718	0.103043
ENSMUSG00000024245	--	up	--	0.28994	0.70444	-0.483129
ENSMUSG00000024399	--	up	--	-0.23051	0.605921	0.100274
ENSMUSG00000024485	--	up	--	0.139133	0.628145	0.562559
ENSMUSG00000024621	--	up	--	0.239973	1.12614	0.0982619
ENSMUSG00000024909	--	up	--	0.566798	1.07745	0.3238
ENSMUSG00000024937	--	up	--	0.429323	0.648223	-0.246271
ENSMUSG00000024959	--	up	--	0.205637	0.698932	0.49633
ENSMUSG00000025348	--	up	--	0.355132	0.660096	0.167844
ENSMUSG00000025351	--	up	--	0.0273633	0.688574	0.0679845
ENSMUSG00000025402	--	up	--	0.0279133	0.582282	0.235274
ENSMUSG00000025902	--	up	--	0.39288	0.997218	0.00466407
ENSMUSG00000025934	--	up	--	0.326	0.815149	-0.484844
ENSMUSG00000026109	--	up	--	0.381951	0.713718	0.23618
ENSMUSG00000026211	--	up	--	0.364204	0.70398	0.414165
ENSMUSG00000026304	--	up	--	0.476235	0.640754	-0.389231
ENSMUSG00000026421	--	up	--	0.280082	0.761379	-0.429625
ENSMUSG00000026603	--	up	--	0.229495	0.733873	0.534023
ENSMUSG00000026628	--	up	--	0.323797	0.757471	0.439102
ENSMUSG00000026810	--	up	--	0.211438	0.630171	0.0111204
ENSMUSG00000026946	--	up	--	0.0691519	0.844919	0.121685
ENSMUSG00000027296	--	up	--	-0.119798	0.721618	-0.497727
ENSMUSG00000027329	--	up	--	0.53195	0.600199	0.113446
ENSMUSG00000027358	--	up	--	0.369269	0.881869	0.349108
ENSMUSG00000027375	--	up	--	0.0528831	0.612629	0.284484
ENSMUSG00000027459	--	up	--	0.0223746	0.676379	-0.210839
ENSMUSG00000028040	--	up	--	0.0896571	0.720363	0.508675
ENSMUSG00000028270	--	up	--	-0.0857824	1.996	0.401628
ENSMUSG00000028636	--	up	--	0.253735	0.586387	-0.168264
ENSMUSG00000028669	--	up	--	0.44359	0.627415	0.0402632
ENSMUSG00000029019	--	up	--	0.519687	0.844828	-0.515974
ENSMUSG00000029195	--	up	--	0.376319	0.91945	-0.0568901
ENSMUSG00000029334	--	up	--	0.28994	0.621707	0.112019
ENSMUSG00000029337	--	up	--	-0.222664	0.670578	-0.521328
ENSMUSG00000029557	--	up	--	0.333289	0.620676	-0.0215514
ENSMUSG00000029875	--	up	--	0.536899	0.9729	0.284484
ENSMUSG00000030034	--	up	--	0.274125	0.664835	-0.0710725
ENSMUSG00000030093	--	up	--	0.282852	1.27018	-0.152548
ENSMUSG00000030341	--	up	--	0.488872	0.746567	-0.00898143
ENSMUSG00000030407	--	up	--	0.407001	0.644493	0.0756372
ENSMUSG00000030513	--	up	--	0.523886	0.590404	0.180436
ENSMUSG00000030523	--	up	--	0.124695	0.952016	-0.188316
ENSMUSG00000030682	--	up	--	0.381836	0.585093	0.415168
ENSMUSG00000030762	--	up	--	0.12497	1.21048	0.234143
ENSMUSG00000030930	--	up	--	-0.446922	0.654178	-0.441226
ENSMUSG00000031070	--	up	--	0.570764	0.674255	-0.29452
ENSMUSG00000031168	--	up	--	0.0835855	0.752134	0.113917
ENSMUSG00000031633	--	up	--	-0.0720594	0.655474	0.222708
ENSMUSG00000031932	--	up	--	0.381951	0.595467	-0.342824
ENSMUSG00000031950	--	up	--	0.459456	1.05216	-0.450792
ENSMUSG00000032492	--	up	--	0.296302	1.38723	0.0127327
ENSMUSG00000032602	--	up	--	0.578548	0.888083	0.210791
ENSMUSG00000033033	--	up	--	0.510715	0.651621	0.25862
ENSMUSG00000033688	--	up	--	0.239831	0.602089	0.279145
ENSMUSG00000034145	--	up	--	0.404413	0.629369	0.0495252
ENSMUSG00000034165	--	up	--	0.181979	0.708366	-0.270706
ENSMUSG00000034416	--	up	--	0.214196	0.994782	-0.135651
ENSMUSG00000034509	--	up	--	0.29902	0.688098	-0.0215403
ENSMUSG00000034595	--	up	--	0.529703	0.702093	-0.121315
ENSMUSG00000034881	--	up	--	0.418382	0.595467	-0.0055474
ENSMUSG00000035585	--	up	--	-0.0845604	0.693994	0.00796848
ENSMUSG00000035678	--	up	--	0.492703	0.582354	-0.19182
ENSMUSG00000036103	--	up	--	0.310291	0.905185	-0.522457
ENSMUSG00000036856	--	up	--	0.410761	1.57998	0.368107
ENSMUSG00000037190	--	up	--	0.396086	1.00992	0.350351
ENSMUSG00000037469	--	up	--	-0.12518	0.907155	-0.342915
ENSMUSG00000037601	--	up	--	0.224099	0.619601	-0.138113
ENSMUSG00000037788	--	up	--	0.533267	0.923073	0.293557
ENSMUSG00000038695	--	up	--	0.375953	0.728462	0.574841
ENSMUSG00000038855	--	up	--	0.287479	0.767651	0.260533
ENSMUSG00000038879	--	up	--	0.00498657	0.722658	0.396419
ENSMUSG00000039168	--	up	--	-0.259886	0.618127	0.365991
ENSMUSG00000039376	--	up	--	0.275411	1.35675	0.264654
ENSMUSG00000039680	--	up	--	0.0781033	0.752833	0.516133
ENSMUSG00000040694	--	up	--	0.158743	1.22398	0.537746
ENSMUSG00000040972	--	up	--	0.141574	0.944467	0.524888
ENSMUSG00000041556	--	up	--	-0.0494275	0.596818	0.136458
ENSMUSG00000041708	--	up	--	0.440333	0.743046	0.116111
ENSMUSG00000041845	--	up	--	0.43784	0.65963	0.405149
ENSMUSG00000042472	--	up	--	0.573652	0.630465	0.527862
ENSMUSG00000043311	--	up	--	0.316435	0.658026	0.37766
ENSMUSG00000043421	--	up	--	0.168616	0.661312	-0.141856
ENSMUSG00000044303	--	up	--	0.340107	0.850037	-0.23138
ENSMUSG00000046223	--	up	--	0.519266	0.771469	-0.177834
ENSMUSG00000046402	--	up	--	0.182515	0.904098	0.453117
ENSMUSG00000046550	--	up	--	0.360193	0.661269	0.108618
ENSMUSG00000046731	--	up	--	0.295055	0.604398	-0.274225
ENSMUSG00000046733	--	up	--	-0.11435	1.02879	0.177625
ENSMUSG00000047989	--	up	--	0.389352	0.639969	-0.245618
ENSMUSG00000048807	--	up	--	0.124332	0.637126	0.424365
ENSMUSG00000049299	--	up	--	0.130212	0.616291	-0.377835
ENSMUSG00000049686	--	up	--	0.109619	0.673563	0.381206
ENSMUSG00000050212	--	up	--	-0.0113031	0.820462	-0.488924
ENSMUSG00000050288	--	up	--	-0.0950541	0.765305	-0.452638
ENSMUSG00000050732	--	up	--	-0.200351	0.596255	0.527288
ENSMUSG00000051998	--	up	--	0.193811	0.664492	-0.265651
ENSMUSG00000053175	--	up	--	0.448568	0.78498	0.0642208
ENSMUSG00000055401	--	up	--	0.080948	0.777937	0.559257
ENSMUSG00000056457	--	up	--	0.502114	1.00259	-0.123542
ENSMUSG00000057605	--	up	--	-0.0738184	0.587298	-0.370229
ENSMUSG00000058173	--	up	--	-0.00505256	0.59341	0.534845
ENSMUSG00000058806	--	up	--	-0.365683	0.733116	0.301162
ENSMUSG00000060802	--	up	--	0.190798	0.877125	-0.116034
ENSMUSG00000061461	--	up	--	0.29008	0.657436	0.0954418
ENSMUSG00000062327	--	up	--	-0.0946039	1.25226	-0.342824
ENSMUSG00000062342	--	up	--	0.231117	1.30259	-0.0630931
ENSMUSG00000063060	--	up	--	0.498503	0.649424	-0.428037
ENSMUSG00000063235	--	up	--	-0.113093	0.664179	0.0514511
ENSMUSG00000063802	--	up	--	0.0457788	0.679125	-0.534333
ENSMUSG00000064264	--	up	--	0.496681	0.736913	-0.462922
ENSMUSG00000064317	--	up	--	-0.233367	0.618166	-0.459614
ENSMUSG00000064360	--	up	--	0.305639	0.6741	0.0494758
ENSMUSG00000067616	--	up	--	0.419642	0.633491	-0.218671
ENSMUSG00000067713	--	up	--	0.226256	0.710243	-0.374699
ENSMUSG00000068240	--	up	--	0.273803	0.794298	-0.0708603
ENSMUSG00000069516	--	up	--	0.429718	1.0338	0.213641
ENSMUSG00000070424	--	up	--	0.326927	0.740682	0.178825
ENSMUSG00000071077	--	up	--	0.299843	0.676154	-0.174459
ENSMUSG00000071341	--	up	--	0.247433	0.776004	-0.192771
ENSMUSG00000072944	--	up	--	0.475995	0.726717	0.322391
ENSMUSG00000073139	--	up	--	0.517277	0.756982	0.320422
ENSMUSG00000075304	--	up	--	0.301131	1.33372	-0.0923425
ENSMUSG00000075419	--	up	--	0.340376	0.661633	-0.384154
ENSMUSG00000075467	--	up	--	0.112379	0.618364	-0.013936
ENSMUSG00000079662	--	up	--	0.386554	0.713177	0.307252
ENSMUSG00000081984	--	up	--	0.371643	0.609065	-0.129505
ENSMUSG00000091811	--	up	--	-0.142337	0.829797	0.556085
ENSMUSG00000001089	--	down	up	0.333802	-0.628297	0.590647
ENSMUSG00000001995	--	down	up	-0.507558	-0.865508	1.29227
ENSMUSG00000001998	--	down	up	0.169375	-0.801507	0.685774
[truncated: 5,905 more rows]

## Sheet: Supplementary Data 3b
Supplementary Data 3b. List of genes affected by linc1253 knockdown in mouse ES cells
Gene Identity	Differentially expressed genes (DEGs)	Log2-fold-changes	combined P-value
Ensembl Gene ID	linc1253KD/control	linc1253KD/control	linc1253KD/control
ENSMUSG00000000167	up	0.41973	0.00728301
ENSMUSG00000000184	up	0.753744	2.16864e-05
ENSMUSG00000000244	up	0.692306	4.22349e-05
ENSMUSG00000000305	up	0.550406	0.000580197
ENSMUSG00000000555	up	0.415707	0.00141352
ENSMUSG00000000693	up	0.384388	0.0131381
ENSMUSG00000000861	up	0.439906	0.00706183
ENSMUSG00000000957	up	0.650329	0.000238748
ENSMUSG00000001020	up	0.412052	0.00133573
ENSMUSG00000001288	up	0.587773	1.02438e-05
ENSMUSG00000001300	up	0.657716	2.10408e-05
ENSMUSG00000001506	up	0.396552	0.00770247
ENSMUSG00000001827	up	0.489011	0.000520534
ENSMUSG00000001946	up	0.859598	1.88681e-06
ENSMUSG00000002204	up	0.507223	0.00159338
ENSMUSG00000002257	up	0.381028	0.00684924
ENSMUSG00000003992	up	0.433818	0.00529626
ENSMUSG00000004360	up	0.952712	1.16058e-07
ENSMUSG00000004500	up	0.410889	0.00803722
ENSMUSG00000004730	up	0.469431	0.000145089
ENSMUSG00000005087	up	0.513385	0.000919406
ENSMUSG00000005836	up	0.397741	0.00813361
ENSMUSG00000006386	up	0.553154	0.000177151
ENSMUSG00000006445	up	0.441694	0.00113571
ENSMUSG00000006457	up	0.441728	0.00153558
ENSMUSG00000006464	up	0.390027	0.00832806
ENSMUSG00000007279	up	0.427439	0.00361431
ENSMUSG00000007457	up	0.529047	0.000185823
ENSMUSG00000007655	up	0.580345	7.21449e-05
ENSMUSG00000011034	up	0.43399	0.00516905
ENSMUSG00000014599	up	0.997699	1.07751e-06
ENSMUSG00000015501	up	0.491631	0.00198612
ENSMUSG00000015846	up	0.549266	0.000134972
ENSMUSG00000016458	up	0.49311	0.00768586
ENSMUSG00000016494	up	0.509278	0.00105306
ENSMUSG00000016526	up	0.403073	0.00179972
ENSMUSG00000016529	up	0.963846	1.22202e-07
ENSMUSG00000017466	up	0.399132	0.0080305
ENSMUSG00000018733	up	0.392927	0.00728454
ENSMUSG00000018752	up	0.851817	1.90009e-06
ENSMUSG00000018986	up	0.433748	0.00579642
ENSMUSG00000019851	up	0.561151	0.000635433
ENSMUSG00000019891	up	0.450707	0.000839145
ENSMUSG00000019997	up	0.397149	0.00670059
ENSMUSG00000020037	up	0.509036	0.00136176
ENSMUSG00000020297	up	0.48627	0.00157698
ENSMUSG00000020396	up	0.448501	0.00110086
ENSMUSG00000020473	up	0.697932	3.46596e-05
ENSMUSG00000020609	up	0.507155	0.00116975
ENSMUSG00000020638	up	0.392396	0.0125711
ENSMUSG00000020641	up	0.389453	0.010127
ENSMUSG00000020695	up	0.410129	0.00979797
ENSMUSG00000020811	up	0.397834	0.00833198
ENSMUSG00000020902	up	0.708456	7.20434e-05
ENSMUSG00000020953	up	0.81303	5.96447e-07
ENSMUSG00000021156	up	0.399862	0.00508641
ENSMUSG00000021403	up	0.759426	1.40664e-05
ENSMUSG00000021408	up	0.536797	0.000643785
ENSMUSG00000021497	up	0.391399	0.0075296
ENSMUSG00000021536	up	0.839705	3.41518e-06
ENSMUSG00000021699	up	0.677011	4.91459e-06
ENSMUSG00000021725	up	0.435193	0.00415054
ENSMUSG00000021749	up	0.708673	2.03229e-05
ENSMUSG00000021890	up	0.405518	0.00163322
ENSMUSG00000021944	up	0.570767	0.000559054
ENSMUSG00000021982	up	0.441844	0.00411589
ENSMUSG00000022098	up	0.414142	0.00750102
ENSMUSG00000022101	up	0.552795	0.000573259
ENSMUSG00000022178	up	0.440982	0.00065982
ENSMUSG00000022206	up	0.477518	0.002425
ENSMUSG00000022237	up	0.757852	1.02715e-05
ENSMUSG00000022265	up	0.480171	0.00122054
ENSMUSG00000022286	up	0.418288	0.0144654
ENSMUSG00000022297	up	0.416947	0.00670097
ENSMUSG00000022346	up	0.499829	0.000667077
ENSMUSG00000022361	up	0.453316	0.00340357
ENSMUSG00000022425	up	0.674591	1.34398e-05
ENSMUSG00000022664	up	0.389819	0.0100444
ENSMUSG00000022711	up	0.746757	1.65961e-06
ENSMUSG00000022799	up	0.438841	0.00517388
ENSMUSG00000022816	up	0.400685	0.00186671
ENSMUSG00000022875	up	0.47268	0.00203754
ENSMUSG00000023192	up	0.392112	0.0114539
ENSMUSG00000023826	up	0.435853	0.0041738
ENSMUSG00000023882	up	0.401116	0.00973553
ENSMUSG00000024036	up	0.393999	0.0072175
ENSMUSG00000024240	up	0.41109	0.00385542
ENSMUSG00000024300	up	0.605	0.000144622
ENSMUSG00000024391	up	0.406693	0.00710919
ENSMUSG00000024424	up	0.405482	0.0077849
ENSMUSG00000024459	up	0.777459	6.37835e-08
ENSMUSG00000024501	up	0.437552	0.00114991
ENSMUSG00000024529	up	1.05683	3.6075e-06
ENSMUSG00000024565	up	1.38697	2.16271e-13
ENSMUSG00000024659	up	0.406988	0.00675963
ENSMUSG00000024803	up	0.726551	1.58093e-06
ENSMUSG00000025056	up	0.4686	0.000424736
ENSMUSG00000025089	up	0.51956	0.00111946
ENSMUSG00000025422	up	0.416372	0.0070599
ENSMUSG00000025478	up	0.469676	0.0026394
ENSMUSG00000025582	up	0.487654	0.00153858
ENSMUSG00000025790	up	0.418302	0.00692877
ENSMUSG00000025810	up	0.532084	0.000832069
ENSMUSG00000025813	up	0.382636	0.0102974
ENSMUSG00000025838	up	0.561517	0.000268885
ENSMUSG00000025839	up	0.394591	0.00710898
ENSMUSG00000025854	up	0.465277	0.00323287
ENSMUSG00000025856	up	0.718877	2.41677e-06
ENSMUSG00000026029	up	0.451521	0.00385297
ENSMUSG00000026042	up	0.55806	0.000573459
ENSMUSG00000026043	up	0.528015	0.000184603
ENSMUSG00000026247	up	0.461142	0.00267299
ENSMUSG00000026407	up	0.399935	0.00856147
ENSMUSG00000026443	up	0.802459	5.85202e-06
ENSMUSG00000026564	up	0.487953	0.000213658
ENSMUSG00000026587	up	0.607854	0.000170722
ENSMUSG00000026679	up	0.479348	0.00169589
ENSMUSG00000026686	up	0.413981	0.00612321
ENSMUSG00000026726	up	1.093	8.21649e-07
ENSMUSG00000026748	up	0.55678	0.000736299
ENSMUSG00000026814	up	0.401478	0.00480389
ENSMUSG00000026976	up	0.642826	0.00011302
ENSMUSG00000027210	up	0.682836	2.97363e-05
ENSMUSG00000027358	up	0.545279	0.000131311
ENSMUSG00000027581	up	0.556725	0.00051681
ENSMUSG00000027611	up	0.502971	0.00185489
ENSMUSG00000027684	up	0.393553	0.00804389
ENSMUSG00000027750	up	0.536935	0.000144493
ENSMUSG00000027765	up	0.399623	0.00882418
ENSMUSG00000027843	up	0.521017	0.00084981
ENSMUSG00000028019	up	0.740269	1.74394e-06
ENSMUSG00000028020	up	0.380341	0.0136077
ENSMUSG00000028164	up	0.431793	0.00157719
ENSMUSG00000028266	up	0.43867	0.00274264
ENSMUSG00000028348	up	0.603736	0.000231059
ENSMUSG00000028364	up	0.887643	5.55967e-05
ENSMUSG00000028399	up	0.532495	0.000872253
ENSMUSG00000028444	up	0.685048	3.82668e-05
ENSMUSG00000028519	up	0.459818	0.00280213
ENSMUSG00000028521	up	0.494683	0.00198541
ENSMUSG00000028532	up	0.735532	1.65525e-05
ENSMUSG00000028602	up	0.482587	0.00188548
ENSMUSG00000028637	up	0.547735	0.000529237
ENSMUSG00000028799	up	0.538599	0.000846169
ENSMUSG00000028962	up	0.387476	0.00820449
ENSMUSG00000029120	up	0.628293	7.09349e-05
ENSMUSG00000029121	up	0.390744	0.0104449
ENSMUSG00000029205	up	0.487642	0.00249912
ENSMUSG00000029235	up	0.47009	0.00280369
ENSMUSG00000029661	up	0.852138	1.2571e-05
ENSMUSG00000030095	up	0.440898	0.00186005
ENSMUSG00000030117	up	0.404036	0.00298727
ENSMUSG00000030208	up	0.534173	0.000185788
ENSMUSG00000030220	up	0.456049	0.00216099
ENSMUSG00000030310	up	0.535083	0.00026772
ENSMUSG00000030469	up	0.46608	0.00263963
ENSMUSG00000030523	up	0.446623	0.00419137
ENSMUSG00000030671	up	0.468879	0.0021337
ENSMUSG00000030769	up	0.51445	0.00103423
ENSMUSG00000030782	up	0.608207	0.000195051
ENSMUSG00000030823	up	0.427125	0.00562076
ENSMUSG00000030930	up	0.433548	0.00613507
ENSMUSG00000031169	up	0.488666	0.000599445
ENSMUSG00000031170	up	0.77762	1.72564e-06
ENSMUSG00000031258	up	0.405001	0.00821302
ENSMUSG00000031375	up	0.702963	9.19712e-05
ENSMUSG00000031376	up	0.398757	0.00658806
ENSMUSG00000031450	up	0.38957	0.0108786
ENSMUSG00000031502	up	0.406917	0.0022759
ENSMUSG00000031503	up	0.468431	0.00106318
ENSMUSG00000031520	up	0.420253	0.00388402
ENSMUSG00000031734	up	0.383012	0.0107046
ENSMUSG00000031871	up	0.593782	5.5806e-05
ENSMUSG00000031875	up	0.413118	0.00733983
ENSMUSG00000031896	up	0.436636	0.00115011
ENSMUSG00000031932	up	0.606082	0.00012839
ENSMUSG00000031981	up	0.460617	0.00237669
ENSMUSG00000032024	up	0.541168	0.00598843
ENSMUSG00000032085	up	0.630724	0.000293872
ENSMUSG00000032125	up	0.54307	0.000924918
ENSMUSG00000032184	up	0.691242	5.06556e-05
ENSMUSG00000032226	up	0.37805	0.0160763
ENSMUSG00000032285	up	0.450985	0.00401317
ENSMUSG00000032332	up	0.485824	0.002158
ENSMUSG00000032344	up	0.404675	0.00834776
ENSMUSG00000032420	up	0.41816	0.00768205
ENSMUSG00000032470	up	0.53013	9.73675e-05
ENSMUSG00000032487	up	0.875551	3.39119e-06
ENSMUSG00000032572	up	0.398425	0.0113588
ENSMUSG00000032841	up	0.431535	0.00586525
ENSMUSG00000033214	up	0.445344	0.00391469
ENSMUSG00000033420	up	0.512664	0.00129649
ENSMUSG00000033576	up	0.75033	8.03952e-06
ENSMUSG00000033610	up	0.436218	0.00425816
ENSMUSG00000033721	up	0.440316	0.00499663
ENSMUSG00000034310	up	0.94345	3.72405e-07
ENSMUSG00000034361	up	0.466241	0.00308101
ENSMUSG00000034486	up	0.687047	4.76907e-06
ENSMUSG00000034918	up	0.720873	9.02481e-06
ENSMUSG00000034958	up	0.426239	0.00636119
ENSMUSG00000035067	up	0.426121	0.00858721
ENSMUSG00000035164	up	0.441183	0.00499594
ENSMUSG00000035184	up	0.446657	0.00418461
ENSMUSG00000035246	up	0.402763	0.00231813
ENSMUSG00000035678	up	0.383018	0.0132767
ENSMUSG00000035783	up	1.00232	1.49379e-05
ENSMUSG00000036103	up	0.481013	0.00137899
ENSMUSG00000036181	up	0.580446	0.000698806
ENSMUSG00000036256	up	0.608223	0.000256522
ENSMUSG00000036330	up	0.554463	0.000525433
ENSMUSG00000036492	up	0.50085	0.00163034
ENSMUSG00000036585	up	0.499983	0.00181413
ENSMUSG00000036885	up	0.496309	0.000887554
ENSMUSG00000037028	up	0.450183	0.00403103
ENSMUSG00000037035	up	0.895415	1.01594e-08
ENSMUSG00000037171	up	0.398427	0.00306678
ENSMUSG00000037190	up	0.684287	5.17744e-05
ENSMUSG00000037353	up	0.381244	0.0148874
ENSMUSG00000037386	up	0.386691	0.00857555
ENSMUSG00000037411	up	0.678188	8.9052e-05
ENSMUSG00000037568	up	0.37891	0.0100747
ENSMUSG00000037624	up	0.413403	0.00839759
ENSMUSG00000037664	up	0.799885	1.80589e-07
ENSMUSG00000037788	up	0.583446	0.000412566
ENSMUSG00000037797	up	0.582395	0.000120254
ENSMUSG00000037907	up	0.511112	0.000930711
ENSMUSG00000037940	up	0.433367	0.0034177
ENSMUSG00000037971	up	0.403414	0.00927534
ENSMUSG00000038026	up	0.433192	0.00303962
ENSMUSG00000038143	up	0.384349	0.0139611
ENSMUSG00000038248	up	0.54923	0.000776186
ENSMUSG00000038305	up	0.497553	0.00174701
ENSMUSG00000038384	up	0.53252	0.000199693
ENSMUSG00000038437	up	0.460709	0.000444926
ENSMUSG00000038608	up	0.603627	0.000270324
ENSMUSG00000038738	up	0.436384	0.00557884
ENSMUSG00000038793	up	0.661856	1.50445e-05
ENSMUSG00000038910	up	0.41738	0.00654568
ENSMUSG00000038916	up	0.762144	1.17364e-06
ENSMUSG00000039089	up	0.741856	2.41889e-05
ENSMUSG00000039115	up	0.486201	0.000709606
ENSMUSG00000039145	up	0.390896	0.00385273
ENSMUSG00000039155	up	0.605067	7.44276e-05
ENSMUSG00000039238	up	0.601537	0.000619286
ENSMUSG00000039376	up	0.530624	0.000837151
ENSMUSG00000039410	up	0.524719	0.000972247
ENSMUSG00000039616	up	0.437101	0.0126694
ENSMUSG00000039693	up	0.533862	0.000131031
ENSMUSG00000039697	up	0.397134	0.00811658
ENSMUSG00000039850	up	0.426937	0.00501412
ENSMUSG00000040102	up	0.412862	0.00629132
ENSMUSG00000040152	up	0.855636	1.03553e-05
ENSMUSG00000040351	up	0.409376	0.00341954
ENSMUSG00000040498	up	0.414884	0.00707037
ENSMUSG00000040687	up	0.432578	0.00334696
ENSMUSG00000040694	up	0.570527	0.000553658
ENSMUSG00000040857	up	0.393325	0.00339211
ENSMUSG00000040896	up	0.64044	7.48072e-05
ENSMUSG00000041324	up	0.404768	0.00129172
ENSMUSG00000041343	up	0.572596	0.000437368
ENSMUSG00000041773	up	0.406571	0.00141799
ENSMUSG00000041849	up	0.44405	0.00480958
ENSMUSG00000042050	up	0.518662	0.00068162
ENSMUSG00000042082	up	0.384788	0.0087896
ENSMUSG00000042155	up	0.386527	0.0109641
ENSMUSG00000042439	up	0.40071	0.00401627
ENSMUSG00000042677	up	0.42128	0.00388322
ENSMUSG00000042759	up	0.464383	0.00411805
ENSMUSG00000042807	up	0.415629	0.00625737
ENSMUSG00000042988	up	0.739647	2.57148e-05
ENSMUSG00000043073	up	0.508191	0.0016585
ENSMUSG00000043251	up	0.631509	7.82765e-05
ENSMUSG00000043311	up	0.478302	0.00255053
ENSMUSG00000043439	up	0.70059	1.35363e-06
ENSMUSG00000043496	up	0.460533	0.00302879
ENSMUSG00000043557	up	0.596228	0.000275022
ENSMUSG00000044041	up	0.477268	0.00277625
ENSMUSG00000044461	up	0.382783	0.0100048
ENSMUSG00000044576	up	0.518509	0.00118084
ENSMUSG00000044795	up	0.473555	0.00141298
ENSMUSG00000045009	up	0.517724	0.00124662
ENSMUSG00000045179	up	0.555779	0.000568903
ENSMUSG00000045333	up	0.585659	4.97396e-05
ENSMUSG00000045639	up	0.620628	0.000158965
ENSMUSG00000046159	up	0.413516	0.00388111
ENSMUSG00000046223	up	0.400211	0.0231356
ENSMUSG00000046280	up	0.378089	0.0118645
ENSMUSG00000046314	up	0.401291	0.00911226
ENSMUSG00000046372	up	0.429441	0.002988
ENSMUSG00000046410	up	0.567152	0.00216537
ENSMUSG00000046491	up	1.11505	1.12348e-09
ENSMUSG00000046761	up	0.428364	0.00487628
ENSMUSG00000046879	up	0.504058	0.00147904
ENSMUSG00000047182	up	0.40759	0.00603009
ENSMUSG00000047281	up	0.444011	0.00744678
ENSMUSG00000047735	up	0.662049	8.67124e-05
ENSMUSG00000047797	up	0.525453	0.000700628
ENSMUSG00000047842	up	0.403621	0.00975926
ENSMUSG00000047935	up	0.417538	0.00757851
ENSMUSG00000048029	up	0.519108	0.00128828
ENSMUSG00000048126	up	0.468377	0.00170322
ENSMUSG00000048142	up	0.545555	0.000689869
ENSMUSG00000048373	up	0.392145	0.0135676
ENSMUSG00000048458	up	0.637222	0.000139835
ENSMUSG00000048636	up	0.442437	0.00432428
ENSMUSG00000048814	up	1.04187	2.56963e-08
ENSMUSG00000048921	up	0.381974	0.0141389
ENSMUSG00000048988	up	0.601496	0.000173582
ENSMUSG00000049044	up	0.508613	0.0013013
ENSMUSG00000049507	up	0.382202	0.0133288
ENSMUSG00000049562	up	0.460138	0.00476944
ENSMUSG00000049580	up	0.385371	0.0142642
ENSMUSG00000049690	up	0.704016	3.70156e-05
ENSMUSG00000049755	up	0.549455	0.000702838
ENSMUSG00000049939	up	0.455882	0.00265342
ENSMUSG00000049957	up	0.527269	0.000585933
ENSMUSG00000050069	up	0.449324	0.00132514
ENSMUSG00000050138	up	0.664749	1.56822e-05
ENSMUSG00000050248	up	0.428301	0.00243049
ENSMUSG00000050335	up	0.647621	4.52718e-05
ENSMUSG00000050473	up	0.628409	5.82036e-05
ENSMUSG00000050605	up	0.388225	0.00850609
ENSMUSG00000050677	up	0.582124	0.000314763
ENSMUSG00000050700	up	0.386869	0.0113679
ENSMUSG00000051022	up	0.407722	0.00534215
ENSMUSG00000051034	up	0.446947	0.00428553
ENSMUSG00000051427	up	0.433406	0.00414132
ENSMUSG00000051457	up	0.494379	0.000562624
ENSMUSG00000052133	up	0.42649	0.00352278
ENSMUSG00000052180	up	0.428495	0.00436497
ENSMUSG00000052353	up	1.24091	5.11549e-10
ENSMUSG00000052415	up	0.603808	0.00138352
ENSMUSG00000052906	up	0.426803	0.00532669
ENSMUSG00000052981	up	0.437134	0.00420663
ENSMUSG00000053062	up	0.58488	9.92159e-06
ENSMUSG00000053080	up	0.420125	0.00512115
ENSMUSG00000053093	up	0.392669	0.00885466
ENSMUSG00000053626	up	0.680223	2.87604e-05
ENSMUSG00000053930	up	0.631296	7.89493e-05
ENSMUSG00000054057	up	0.413147	0.00686785
ENSMUSG00000054074	up	0.729492	1.36927e-05
ENSMUSG00000054272	up	0.448217	0.00166758
ENSMUSG00000054568	up	0.409725	0.00698873
ENSMUSG00000055027	up	0.500997	0.00109151
ENSMUSG00000055305	up	0.479524	0.00265937
ENSMUSG00000055480	up	0.563062	0.000809129
ENSMUSG00000055555	up	0.413964	0.00594556
ENSMUSG00000055632	up	0.502764	0.00168884
ENSMUSG00000055675	up	0.629403	7.7056e-05
ENSMUSG00000055874	up	0.384049	0.0152811
ENSMUSG00000056019	up	0.603523	0.000502479
ENSMUSG00000056413	up	0.439089	0.00182786
ENSMUSG00000056656	up	0.450824	0.00337468
ENSMUSG00000057098	up	0.438812	0.00886383
ENSMUSG00000057534	up	0.490023	0.00170739
ENSMUSG00000057719	up	0.477737	0.00698548
ENSMUSG00000057924	up	0.378473	0.0161301
ENSMUSG00000058005	up	0.404855	0.0067406
ENSMUSG00000058252	up	0.395952	0.00978656
ENSMUSG00000058571	up	0.42407	0.00626171
ENSMUSG00000058976	up	0.533469	0.000893985
ENSMUSG00000060143	up	0.637028	3.42263e-05
ENSMUSG00000060240	up	0.389115	0.0134273
ENSMUSG00000060782	up	0.503479	0.00194408
ENSMUSG00000061517	up	0.410253	0.00637447
ENSMUSG00000061524	up	0.64379	9.9747e-06
ENSMUSG00000061576	up	0.426884	0.00633554
ENSMUSG00000062369	up	0.623295	0.000173679
ENSMUSG00000062393	up	0.512597	0.00125688
ENSMUSG00000062661	up	0.444294	0.00393971
ENSMUSG00000062961	up	0.718766	1.60167e-05
ENSMUSG00000063011	up	1.00562	1.09501e-07
ENSMUSG00000063060	up	0.495758	0.00165222
ENSMUSG00000063235	up	0.494649	0.00191235
ENSMUSG00000063239	up	0.402983	0.0108176
ENSMUSG00000063605	up	0.407381	0.00780401
ENSMUSG00000063760	up	0.424721	0.0051932
ENSMUSG00000064080	up	0.47483	0.00245545
ENSMUSG00000064308	up	0.939469	1.6583e-07
ENSMUSG00000064325	up	0.499788	0.00132885
ENSMUSG00000064370	up	0.388831	0.00214043
ENSMUSG00000067261	up	0.653503	1.20823e-05
ENSMUSG00000067370	up	0.386621	0.0124707
ENSMUSG00000067860	up	0.383608	0.002658
ENSMUSG00000067872	up	0.477791	0.00136773
ENSMUSG00000068196	up	0.416238	0.00163582
ENSMUSG00000068551	up	0.476378	0.00211306
ENSMUSG00000068617	up	0.544222	0.000740503
ENSMUSG00000069516	up	1.32312	8.43509e-08
ENSMUSG00000070034	up	0.400499	0.00971023
ENSMUSG00000070526	up	0.422617	0.0118058
ENSMUSG00000070619	up	0.475684	0.00247912
ENSMUSG00000070713	up	0.493394	0.00318839
ENSMUSG00000070826	up	0.386803	0.00675104
ENSMUSG00000070828	up	0.521254	0.000395174
ENSMUSG00000070883	up	0.397072	0.0160573
ENSMUSG00000070890	up	0.532526	0.000818779
ENSMUSG00000071089	up	0.392707	0.0059509
ENSMUSG00000071217	up	0.425527	0.00592812
ENSMUSG00000071719	up	0.797714	2.75233e-06
ENSMUSG00000071856	up	0.407632	0.00697035
ENSMUSG00000072553	up	0.514204	0.00143695
ENSMUSG00000072791	up	0.575422	0.000345449
ENSMUSG00000072812	up	0.644565	0.000307468
ENSMUSG00000072905	up	0.4207	0.00349626
ENSMUSG00000074272	up	0.692613	3.92252e-05
ENSMUSG00000074424	up	0.488212	0.000898862
ENSMUSG00000074521	up	0.379958	0.0125666
ENSMUSG00000074660	up	0.439298	0.000102184
ENSMUSG00000074661	up	0.532638	0.000574249
ENSMUSG00000074736	up	0.761857	1.02311e-05
ENSMUSG00000074796	up	0.380104	0.00888464
ENSMUSG00000074934	up	0.771232	2.11504e-05
ENSMUSG00000075023	up	0.548682	0.000250813
ENSMUSG00000075028	up	0.448676	0.00344612
ENSMUSG00000075122	up	0.404013	0.0150719
ENSMUSG00000075227	up	0.412747	0.00868989
ENSMUSG00000075273	up	0.583773	0.000338853
ENSMUSG00000075327	up	0.459075	0.00197174
ENSMUSG00000075502	up	0.433474	0.00572708
ENSMUSG00000075610	up	0.535311	0.000744152
ENSMUSG00000078087	up	0.816731	2.12781e-06
ENSMUSG00000078511	up	0.446582	0.00700353
ENSMUSG00000078624	up	0.387008	0.012055
ENSMUSG00000078776	up	0.427884	0.00612831
ENSMUSG00000078869	up	0.410751	0.00830581
ENSMUSG00000078949	up	0.804025	3.59612e-06
ENSMUSG00000079009	up	0.392084	0.00652522
ENSMUSG00000079110	up	0.607474	0.000311476
ENSMUSG00000079162	up	0.409612	0.00567907
ENSMUSG00000079254	up	0.451783	0.00418163
ENSMUSG00000083282	up	0.423164	0.00368
ENSMUSG00000084989	up	0.389587	0.0104144
ENSMUSG00000086151	up	0.386138	0.0153192
ENSMUSG00000089669	up	0.547971	0.000487497
ENSMUSG00000090268	up	0.455605	0.00313039
ENSMUSG00000090384	up	0.407395	0.00728609
ENSMUSG00000090714	up	0.539696	0.000166558
ENSMUSG00000090958	up	0.433552	0.00524222
ENSMUSG00000091243	up	0.564154	0.000722106
ENSMUSG00000091354	up	0.508531	0.00113856
ENSMUSG00000091779	up	0.464803	0.00180668
ENSMUSG00000091880	up	0.387056	0.00787357
ENSMUSG00000092166	up	0.660545	0.000121998
ENSMUSG00000000579	down	-0.557949	0.000506449
ENSMUSG00000000731	down	-0.467201	0.00155178
ENSMUSG00000000792	down	-0.396705	0.0108984
ENSMUSG00000001076	down	-0.52057	0.000916296
ENSMUSG00000001120	down	-0.393057	0.00599265
ENSMUSG00000001655	down	-0.475761	0.00233098
ENSMUSG00000001918	down	-0.38365	0.0037361
ENSMUSG00000002043	down	-0.556256	0.00051171
ENSMUSG00000003190	down	-0.478023	0.00238484
ENSMUSG00000003271	down	-0.392512	0.0087923
ENSMUSG00000003541	down	-0.531354	0.000618596
ENSMUSG00000004098	down	-0.619406	0.000131514
ENSMUSG00000004415	down	-0.417335	0.00964054
ENSMUSG00000004626	down	-0.380077	0.00627551
ENSMUSG00000004864	down	-0.414246	0.00633549
ENSMUSG00000005057	down	-0.404475	0.00946874
ENSMUSG00000005373	down	-0.496243	0.00173218
ENSMUSG00000005465	down	-0.417847	0.00857523
ENSMUSG00000005553	down	-0.538468	0.000903154
ENSMUSG00000005917	down	-0.404206	0.00421743
ENSMUSG00000006360	down	-0.429933	0.00996422
ENSMUSG00000006494	down	-0.687829	8.31458e-07
ENSMUSG00000007035	down	-0.50232	0.00237311
ENSMUSG00000008035	down	-0.461122	0.001811
ENSMUSG00000008601	down	-0.415212	0.00525192
ENSMUSG00000009596	down	-0.409316	0.00575232
ENSMUSG00000009628	down	-0.661376	0.000127644
ENSMUSG00000009633	down	-0.490242	0.00232924
ENSMUSG00000009670	down	-0.432126	0.00274604
ENSMUSG00000010021	down	-0.442112	0.0103146
ENSMUSG00000010755	down	-0.431593	0.000742076
ENSMUSG00000011148	down	-0.520359	0.00105035
ENSMUSG00000011256	down	-0.528462	0.000267015
ENSMUSG00000011349	down	-0.519513	0.000594555
ENSMUSG00000012123	down	-0.415698	0.00540194
ENSMUSG00000013418	down	-0.410815	0.00878489
ENSMUSG00000014158	down	-0.500234	0.00146136
ENSMUSG00000014547	down	-0.440648	0.00504886
ENSMUSG00000016356	down	-0.405794	0.0110201
ENSMUSG00000016758	down	-0.396649	0.00839069
ENSMUSG00000017009	down	-0.401593	0.0158195
ENSMUSG00000017390	down	-0.575225	0.000246756
ENSMUSG00000017548	down	-0.469284	0.000429321
ENSMUSG00000017607	down	-0.497704	0.00137374
ENSMUSG00000017723	down	-0.405545	0.00424206
ENSMUSG00000017830	down	-0.504745	0.00176508
ENSMUSG00000018341	down	-0.422245	0.00614428
ENSMUSG00000018554	down	-0.76479	6.85088e-06
ENSMUSG00000018566	down	-0.594805	0.000348057
ENSMUSG00000018569	down	-0.808794	2.40192e-05
ENSMUSG00000019647	down	-0.759964	8.07839e-05
ENSMUSG00000019775	down	-0.459151	0.00273332
ENSMUSG00000020069	down	-0.561845	0.000375443
ENSMUSG00000020108	down	-0.859662	6.62438e-09
ENSMUSG00000020142	down	-0.950312	5.67211e-09
ENSMUSG00000020218	down	-0.382207	0.00859447
ENSMUSG00000020256	down	-0.43435	0.00500705
ENSMUSG00000020303	down	-0.687238	2.57281e-05
ENSMUSG00000020407	down	-0.582399	1.16426e-05
ENSMUSG00000020424	down	-0.432012	0.00275672
ENSMUSG00000020475	down	-0.400226	0.0129244
ENSMUSG00000020486	down	-0.411658	0.00716349
ENSMUSG00000020599	down	-0.428012	0.00775418
ENSMUSG00000020620	down	-0.380341	0.00849293
ENSMUSG00000020682	down	-0.650534	0.000105185
ENSMUSG00000020806	down	-0.415136	0.00226589
ENSMUSG00000020836	down	-0.474213	0.00260742
ENSMUSG00000020911	down	-0.691133	5.323e-05
ENSMUSG00000021069	down	-0.947093	2.94608e-07
ENSMUSG00000021098	down	-0.411639	0.00661192
ENSMUSG00000021196	down	-0.624191	3.92969e-06
ENSMUSG00000021236	down	-0.389763	0.00790649
ENSMUSG00000021259	down	-0.452338	0.00249137
ENSMUSG00000021608	down	-0.587186	2.28979e-05
ENSMUSG00000021696	down	-0.395506	0.0236055
ENSMUSG00000021720	down	-0.474509	0.00170595
ENSMUSG00000021848	down	-0.469645	0.00104612
ENSMUSG00000022040	down	-0.737321	1.27978e-05
ENSMUSG00000022113	down	-0.656399	9.25803e-05
ENSMUSG00000022304	down	-0.447609	0.004164
ENSMUSG00000022436	down	-0.427612	0.00199639
ENSMUSG00000022464	down	-0.787237	2.11035e-08
ENSMUSG00000022487	down	-0.385171	0.0126886
ENSMUSG00000022508	down	-0.529675	0.00106741
ENSMUSG00000022558	down	-0.396976	0.00380771
ENSMUSG00000022619	down	-0.568723	0.00031774
ENSMUSG00000022629	down	-0.38184	0.00794566
ENSMUSG00000022769	down	-0.529943	0.000315495
ENSMUSG00000022840	down	-0.428799	0.00745948
ENSMUSG00000022899	down	-0.479512	0.00191216
ENSMUSG00000023232	down	-0.635883	0.0001528
ENSMUSG00000023443	down	-0.557293	0.000529126
ENSMUSG00000023484	down	-0.630823	0.000182406
ENSMUSG00000023906	down	-0.615893	0.000144274
ENSMUSG00000023951	down	-0.620851	2.37858e-05
ENSMUSG00000024063	down	-0.404232	0.00912542
ENSMUSG00000024084	down	-0.392088	0.0124255
ENSMUSG00000024122	down	-0.378904	0.00294113
ENSMUSG00000024190	down	-0.592524	0.000865831
ENSMUSG00000024446	down	-0.464117	0.00237974
ENSMUSG00000024456	down	-0.57756	1.93575e-05
ENSMUSG00000024525	down	-0.382555	0.00446453
ENSMUSG00000024587	down	-0.38563	0.00218107
ENSMUSG00000024592	down	-0.411334	0.00632531
ENSMUSG00000024594	down	-0.432631	0.00177386
ENSMUSG00000024640	down	-0.498586	0.000110981
ENSMUSG00000024663	down	-0.43267	0.00508179
ENSMUSG00000024697	down	-0.398138	0.0189958
ENSMUSG00000024897	down	-0.619498	0.000122745
ENSMUSG00000024924	down	-0.464748	0.00296037
ENSMUSG00000024972	down	-0.513277	0.0012386
ENSMUSG00000024978	down	-0.401578	0.00344733
ENSMUSG00000025007	down	-0.473782	0.000288449
ENSMUSG00000025140	down	-0.544265	0.000271019
ENSMUSG00000025203	down	-0.438125	0.000631366
ENSMUSG00000025220	down	-0.399973	0.00166407
ENSMUSG00000025221	down	-0.398051	0.0132703
ENSMUSG00000025227	down	-0.536331	0.000448348
ENSMUSG00000025357	down	-0.431678	0.00762588
ENSMUSG00000025408	down	-0.701011	2.27616e-05
ENSMUSG00000025780	down	-0.509015	0.00186008
ENSMUSG00000025875	down	-0.504756	0.00122118
ENSMUSG00000025876	down	-0.666757	6.59015e-05
ENSMUSG00000026117	down	-0.666024	6.95583e-05
ENSMUSG00000026142	down	-0.395954	0.00801014
ENSMUSG00000026177	down	-0.402821	0.00889632
ENSMUSG00000026185	down	-0.378869	0.0154753
ENSMUSG00000026208	down	-0.44572	0.00297864
ENSMUSG00000026458	down	-0.421105	0.00332244
ENSMUSG00000026509	down	-0.403106	0.00866801
ENSMUSG00000026548	down	-0.426155	0.00381854
ENSMUSG00000026628	down	-0.67581	5.41873e-05
ENSMUSG00000026811	down	-0.765927	2.54839e-06
ENSMUSG00000026888	down	-0.562878	0.000501412
ENSMUSG00000026959	down	-0.727244	3.32666e-05
ENSMUSG00000027313	down	-1.02018	3.01185e-08
ENSMUSG00000027377	down	-0.446471	0.00412544
ENSMUSG00000027452	down	-0.50169	0.00107777
ENSMUSG00000027692	down	-0.773532	6.21015e-06
ENSMUSG00000027805	down	-0.558326	0.000286735
ENSMUSG00000027997	down	-0.462062	0.00258718
ENSMUSG00000028051	down	-0.499275	0.00165278
ENSMUSG00000028062	down	-0.463924	0.000955704
ENSMUSG00000028158	down	-0.427547	0.00515206
ENSMUSG00000028194	down	-0.405856	0.00367727
ENSMUSG00000028199	down	-0.822243	5.84705e-07
ENSMUSG00000028229	down	-0.479714	0.00261373
ENSMUSG00000028337	down	-0.394075	0.0107944
ENSMUSG00000028480	down	-0.506579	0.000366543
ENSMUSG00000028536	down	-0.410465	0.00546052
ENSMUSG00000028539	down	-0.428777	0.00127733
ENSMUSG00000028640	down	-0.71296	1.61431e-06
ENSMUSG00000028654	down	-0.466409	0.00161781
ENSMUSG00000028776	down	-0.504626	0.00172203
ENSMUSG00000028838	down	-0.684608	4.91981e-05
ENSMUSG00000028927	down	-0.743776	4.72077e-06
ENSMUSG00000028931	down	-0.427625	0.00617304
ENSMUSG00000028943	down	-0.673885	6.15921e-05
ENSMUSG00000028957	down	-0.435978	0.00447081
ENSMUSG00000028977	down	-0.378202	0.00770274
ENSMUSG00000029032	down	-0.382152	0.0148073
ENSMUSG00000029228	down	-0.659444	6.69173e-05
ENSMUSG00000029322	down	-0.568072	0.000419577
ENSMUSG00000029330	down	-0.568749	0.000371568
ENSMUSG00000029385	down	-0.521818	0.000658725
ENSMUSG00000029716	down	-0.498682	0.0016791
ENSMUSG00000029752	down	-0.424144	0.000838988
ENSMUSG00000029832	down	-0.567152	0.000492313
ENSMUSG00000029844	down	-0.423487	0.00789012
ENSMUSG00000030103	down	-0.518543	0.000706888
ENSMUSG00000030111	down	-0.835963	9.99536e-08
ENSMUSG00000030123	down	-0.406527	0.0111895
ENSMUSG00000030188	down	-0.463511	0.00325759
ENSMUSG00000030200	down	-0.604305	0.000163462
ENSMUSG00000030589	down	-0.455508	0.00262649
ENSMUSG00000030685	down	-0.403472	0.00783769
ENSMUSG00000030717	down	-0.75233	0.000107172
ENSMUSG00000030805	down	-0.436252	0.00249045
ENSMUSG00000030905	down	-0.475398	0.00272485
ENSMUSG00000031111	down	-0.41229	0.00855703
ENSMUSG00000031538	down	-0.596463	0.000268999
ENSMUSG00000031539	down	-0.474773	0.00218063
ENSMUSG00000031654	down	-0.470556	0.00288793
ENSMUSG00000031700	down	-0.505594	0.000200219
ENSMUSG00000031762	down	-0.394998	0.00211877
ENSMUSG00000031765	down	-0.520165	0.000142415
ENSMUSG00000031805	down	-0.586351	0.000157582
ENSMUSG00000031838	down	-0.485026	0.000576725
ENSMUSG00000031842	down	-0.463784	0.00345713
ENSMUSG00000032010	down	-0.491402	0.00158173
ENSMUSG00000032172	down	-0.459375	0.00480058
ENSMUSG00000032198	down	-0.40704	0.00143505
ENSMUSG00000032202	down	-0.383148	0.00597136
ENSMUSG00000032231	down	-0.490056	0.00150892
ENSMUSG00000032278	down	-0.587897	0.000340893
ENSMUSG00000032309	down	-0.441071	0.000774071
ENSMUSG00000032380	down	-0.428179	0.00764232
ENSMUSG00000032507	down	-0.402393	0.00869139
ENSMUSG00000032514	down	-0.406717	0.00801386
ENSMUSG00000032575	down	-0.584065	2.21211e-05
ENSMUSG00000032652	down	-0.49281	0.00144165
ENSMUSG00000032679	down	-0.383133	0.0128377
ENSMUSG00000032715	down	-0.63666	2.78291e-05
ENSMUSG00000032735	down	-0.395989	0.0112116
ENSMUSG00000032839	down	-0.405928	0.00892811
ENSMUSG00000032890	down	-0.436686	0.00258285
ENSMUSG00000033326	down	-0.498678	0.000141775
ENSMUSG00000034324	down	-0.456264	0.00460458
ENSMUSG00000034382	down	-0.399974	0.00810335
ENSMUSG00000034427	down	-0.437049	0.00479203
ENSMUSG00000034586	down	-0.573832	0.000352464
ENSMUSG00000034664	down	-0.418467	0.00738797
ENSMUSG00000034706	down	-0.380872	0.0130351
ENSMUSG00000034799	down	-0.434731	0.00370633
ENSMUSG00000034829	down	-0.492992	0.000411712
ENSMUSG00000034845	down	-0.567569	0.000485501
ENSMUSG00000034891	down	-0.766786	8.98001e-06
ENSMUSG00000034917	down	-0.765127	6.3967e-06
ENSMUSG00000034949	down	-0.48396	0.0020292
ENSMUSG00000035105	down	-0.619019	6.97879e-05
ENSMUSG00000035172	down	-0.575208	0.000369999
ENSMUSG00000035356	down	-0.430831	0.00562668
ENSMUSG00000035504	down	-0.399031	0.00440461
ENSMUSG00000035547	down	-0.41047	0.00271979
ENSMUSG00000035697	down	-0.420033	0.00478578
ENSMUSG00000035722	down	-0.413079	0.00511999
ENSMUSG00000035835	down	-0.386056	0.0124512
ENSMUSG00000036006	down	-0.382297	0.0106153
ENSMUSG00000036257	down	-0.602643	4.54498e-05
ENSMUSG00000036282	down	-0.637823	1.0224e-05
ENSMUSG00000036698	down	-0.470079	0.000333047
ENSMUSG00000036718	down	-0.445616	0.00408585
ENSMUSG00000036854	down	-0.506095	0.00177003
ENSMUSG00000036864	down	-0.383538	0.0111018
ENSMUSG00000036918	down	-0.423056	0.00608596
ENSMUSG00000036957	down	-0.469976	0.00279005
ENSMUSG00000037003	down	-0.454007	0.0026135
ENSMUSG00000037016	down	-0.53695	0.000611795
ENSMUSG00000037031	down	-0.422712	0.00647056
ENSMUSG00000037161	down	-0.608063	0.000133425
ENSMUSG00000037335	down	-0.442812	0.0043223
ENSMUSG00000037509	down	-0.420278	0.00650622
ENSMUSG00000037580	down	-0.508161	0.00231566
ENSMUSG00000037820	down	-0.576039	9.13056e-05
ENSMUSG00000038065	down	-0.449832	0.0039578
ENSMUSG00000038146	down	-0.398602	0.00315814
ENSMUSG00000038298	down	-0.415215	0.00607301
ENSMUSG00000038600	down	-0.403267	0.00903562
ENSMUSG00000038742	down	-0.469784	0.00451884
ENSMUSG00000038764	down	-0.409655	0.00273763
ENSMUSG00000038775	down	-0.417503	0.00380339
ENSMUSG00000038816	down	-0.440634	0.000633338
ENSMUSG00000038859	down	-0.479947	0.00241231
ENSMUSG00000038903	down	-0.460568	0.00294035
ENSMUSG00000039097	down	-1.209	1.36751e-08
ENSMUSG00000039110	down	-0.45894	0.00226348
ENSMUSG00000039838	down	-0.501016	0.000917945
ENSMUSG00000039853	down	-0.455485	0.00297805
ENSMUSG00000039860	down	-0.402782	0.00886921
ENSMUSG00000039865	down	-0.483152	0.00230043
ENSMUSG00000039908	down	-0.426193	0.00624257
ENSMUSG00000040010	down	-0.41793	0.000951114
ENSMUSG00000040258	down	-0.761285	1.22629e-05
ENSMUSG00000040276	down	-0.604279	0.000159354
ENSMUSG00000040280	down	-1.21337	3.87569e-10
ENSMUSG00000040373	down	-0.533641	0.00107868
ENSMUSG00000040525	down	-0.517603	0.00120083
ENSMUSG00000040618	down	-0.767635	4.00917e-07
ENSMUSG00000040629	down	-0.503781	0.000395569
ENSMUSG00000040728	down	-0.381145	0.014088
ENSMUSG00000040734	down	-0.393733	0.00963945
ENSMUSG00000040859	down	-0.390612	0.00382079
ENSMUSG00000040907	down	-0.483421	0.000382919
ENSMUSG00000041012	down	-0.534994	0.00115437
ENSMUSG00000041193	down	-0.508841	0.00121535
ENSMUSG00000041261	down	-0.482751	0.00228839
ENSMUSG00000041329	down	-0.418574	0.00151937
ENSMUSG00000041515	down	-0.548405	0.000818643
ENSMUSG00000041556	down	-0.456702	0.00282236
ENSMUSG00000041607	down	-0.404155	0.00860997
ENSMUSG00000041608	down	-0.850598	7.89436e-07
ENSMUSG00000041642	down	-0.591791	3.62922e-05
ENSMUSG00000041895	down	-0.432322	0.00264773
ENSMUSG00000041957	down	-0.394756	0.00394979
ENSMUSG00000042032	down	-0.382435	0.00413806
ENSMUSG00000042078	down	-0.396596	0.00948766
ENSMUSG00000042401	down	-0.454424	0.00239715
ENSMUSG00000042406	down	-0.488465	0.000259849
ENSMUSG00000042608	down	-0.473974	0.00044961
ENSMUSG00000042851	down	-0.658323	8.90004e-05
ENSMUSG00000043913	down	-0.419238	0.00464265
ENSMUSG00000044017	down	-0.412032	0.00727128
ENSMUSG00000044279	down	-0.380852	0.0211482
ENSMUSG00000044626	down	-0.509184	0.000762176
ENSMUSG00000044641	down	-0.746404	1.09558e-06
ENSMUSG00000044681	down	-0.400266	0.0132265
ENSMUSG00000044876	down	-0.405636	0.00731646
ENSMUSG00000044927	down	-0.43161	0.0053974
ENSMUSG00000044966	down	-0.395686	0.0114089
ENSMUSG00000044968	down	-0.391426	0.00633366
ENSMUSG00000045019	down	-0.41947	0.0069598
ENSMUSG00000045664	down	-0.68676	0.000107613
ENSMUSG00000045667	down	-0.394081	0.00375269
ENSMUSG00000045948	down	-0.385279	0.00644027
ENSMUSG00000046186	down	-0.438502	0.00764958
ENSMUSG00000046323	down	-0.719726	0.000141527
ENSMUSG00000046794	down	-0.455849	0.00335917
ENSMUSG00000047242	down	-0.506635	0.00197385
ENSMUSG00000047586	down	-0.529443	0.00129986
ENSMUSG00000047878	down	-0.405709	0.00752585
ENSMUSG00000048200	down	-0.492024	0.00170893
ENSMUSG00000048626	down	-0.557995	0.000433435
ENSMUSG00000049521	down	-0.400126	0.0129563
ENSMUSG00000049577	down	-0.556085	0.000419107
ENSMUSG00000049649	down	-0.527852	0.000378389
ENSMUSG00000049676	down	-0.546142	0.000576517
ENSMUSG00000050122	down	-0.463373	0.00472417
ENSMUSG00000050957	down	-0.39991	0.0101062
ENSMUSG00000051037	down	-0.397674	0.0082664
ENSMUSG00000051455	down	-0.471108	0.00104579
ENSMUSG00000051648	down	-0.598509	0.000206536
ENSMUSG00000052373	down	-0.388877	0.0125934
ENSMUSG00000052605	down	-0.410293	0.00484153
ENSMUSG00000052726	down	-0.466395	0.00261437
ENSMUSG00000052854	down	-0.398415	0.0105901
ENSMUSG00000053030	down	-0.444029	0.00346513
ENSMUSG00000053137	down	-0.399951	0.00879456
ENSMUSG00000053211	down	-0.494626	0.00236575
ENSMUSG00000053398	down	-0.54573	4.63624e-05
ENSMUSG00000053490	down	-0.392111	0.00988438
ENSMUSG00000053641	down	-0.396931	0.00363138
ENSMUSG00000054021	down	-0.38865	0.0121751
ENSMUSG00000054027	down	-0.607897	7.35775e-05
ENSMUSG00000054136	down	-0.527169	0.000917061
ENSMUSG00000054150	down	-0.529146	0.000910827
ENSMUSG00000054793	down	-0.618557	8.48706e-05
ENSMUSG00000055373	down	-0.40268	0.00613064
ENSMUSG00000055717	down	-0.58893	0.00012122
ENSMUSG00000055816	down	-0.378309	0.00953565
ENSMUSG00000056043	down	-0.410285	0.00980113
ENSMUSG00000056367	down	-0.556731	0.000357336
ENSMUSG00000056671	down	-0.455277	0.00199743
ENSMUSG00000057886	down	-0.512929	0.000436799
ENSMUSG00000058446	down	-0.4437	0.00101794
ENSMUSG00000058806	down	-0.504181	0.00245417
ENSMUSG00000059013	down	-0.384882	0.0122538
ENSMUSG00000059412	down	-0.530767	0.000831139
ENSMUSG00000059714	down	-0.448173	0.00205617
ENSMUSG00000061048	down	-0.384445	0.00576476
ENSMUSG00000061186	down	-0.522055	0.00110575
ENSMUSG00000062070	down	-0.42036	0.000761672
ENSMUSG00000062210	down	-0.417504	0.00529717
ENSMUSG00000062753	down	-0.473599	0.00260274
ENSMUSG00000063145	down	-0.431801	0.00495695
ENSMUSG00000063646	down	-0.423251	0.00503242
ENSMUSG00000067279	down	-0.600888	0.000287058
ENSMUSG00000067586	down	-0.509785	0.00201943
ENSMUSG00000067702	down	-0.41586	0.00225022
ENSMUSG00000067786	down	-0.457734	0.00243984
ENSMUSG00000067833	down	-0.417441	0.00894762
ENSMUSG00000068739	down	-0.402332	0.00149674
ENSMUSG00000068798	down	-0.392702	0.00352025
ENSMUSG00000068874	down	-0.424437	0.00622088
ENSMUSG00000069793	down	-0.703207	2.62055e-05
ENSMUSG00000070570	down	-0.685225	5.3402e-05
ENSMUSG00000070705	down	-0.39236	0.0108986
ENSMUSG00000071292	down	-0.553611	0.000259827
ENSMUSG00000072640	down	-0.425334	0.00453172
ENSMUSG00000072922	down	-0.409126	0.00679712
ENSMUSG00000073207	down	-0.428198	0.00466434
ENSMUSG00000073406	down	-0.643447	0.000300789
ENSMUSG00000074340	down	-0.580562	0.000237889
ENSMUSG00000074365	down	-0.524013	0.00114633
ENSMUSG00000074653	down	-0.423264	0.0064471
ENSMUSG00000075411	down	-0.435765	0.00214662
ENSMUSG00000075511	down	-0.555841	0.000190275
ENSMUSG00000075705	down	-0.382689	0.00593505
ENSMUSG00000076435	down	-0.394648	0.00359116
ENSMUSG00000078208	down	-0.394365	0.011659
ENSMUSG00000078377	down	-0.438565	0.00462734
ENSMUSG00000078485	down	-0.483602	0.00145187
ENSMUSG00000078566	down	-0.624687	9.08662e-06
ENSMUSG00000078794	down	-0.435447	0.00441227
ENSMUSG00000078903	down	-0.435474	0.00391606
ENSMUSG00000078919	down	-0.38702	0.0119741
ENSMUSG00000079349	down	-0.385451	0.0140447
ENSMUSG00000079738	down	-0.39106	0.0121733
ENSMUSG00000086228	down	-0.435281	0.00426759
ENSMUSG00000086596	down	-0.474599	0.00253649
ENSMUSG00000089876	down	-0.574532	0.000413892
ENSMUSG00000090536	down	-0.4235	0.0062364
ENSMUSG00000091614	down	-0.691645	3.21916e-05
ENSMUSG00000091957	down	-0.475075	0.00274818
ENSMUSG00000092622	down	-0.820729	1.21816e-06
