# Supplementary material for: Pontin functions as an essential coactivator for Oct4-dependent lincRNA expression in mouse embryonic stem cells
Source: Nat Commun. 2015 Apr 10;6:6810. doi: 10.1038/ncomms7810 (PMC4403444; doi:10.1038/ncomms7810)
Supplement: Supplementary Data 4 — LincRNAs expressed in ES cells affected by Pontin or Oct4 depletion . Up- and down-regulation of lincRNAs differentially expressed in Pontin-depleted (OHT 3D and 4D) or Oct4-depleted ES cells, compared to WT ES cells, and their log2-fold-changes are shown. [file ncomms7810-s5.xls]

## Sheet: Supplementary Data 4
Supplementary Data 4. LincRNAs expressed in ES cells affected by Pontin or Oct4 depletion
lincRNA Identity	differentially expressed lincRNAs			log2-fold-changes
LincRNA	Pontin KO_OHT 3D/WT	Pontin KO_OHT 4D/WT	Oct4 KO_Tc 2D/WT	Pontin KO_OHT 3D/WT	Pontin KO_OHT 4D/WT	Oct4 KO_Tc 2D/WT
lincRNA1257	up	up	up	0.632448	0.582638	1.24942
lincRNA1281	up	up	down	0.900415	0.842903	-2.10553
lincRNA1287	up	up	down	0.788783	1.13759	-1.25447
lincRNA1313	up	up	down	0.95694	0.955829	-0.988027
lincRNA1555	up	up	--	0.651462	0.690257	-0.271409
lincRNA1618	up	up	--	1.18376	1.00585	0.260378
lincRNA1463	up	--	up	0.690494	0.438872	0.769142
lincRNA1245	up	--	down	0.947144	0.0524076	-0.63855
lincRNA1439	up	--	down	0.827031	0.535049	-3.40537
lincRNA1379	up	--	--	0.593951	-0.190631	0.566465
lincRNA1253	down	down	down	-1.09564	-1.0708	-2.37108
lincRNA1385	down	down	down	-0.888155	-0.961163	-0.808541
lincRNA1405	down	down	down	-1.91055	-1.62113	-4.48146
lincRNA1293	down	down	--	-0.723124	-1.02638	-0.292024
lincRNA1316	down	down	--	-0.613649	-0.632235	0.361256
lincRNA1602	down	--	down	-0.629832	-0.519422	-0.879717
lincRNA1611	down	--	down	-0.752743	-0.258656	-3.94074
lincRNA1409	down	--	--	-0.784911	-0.426806	-0.201216
lincRNA1260	--	down	up	-0.113667	-1.35761	2.2631
lincRNA1261	--	down	up	-0.1006	-0.71385	0.929719
lincRNA1333	--	down	up	-0.134377	-0.85862	0.990566
lincRNA1336	--	down	up	0.251395	-0.850384	2.71621
lincRNA1448	--	down	up	-0.335718	-0.906601	0.722122
lincRNA1484	--	down	up	-0.0336078	-0.8968	1.28009
lincRNA1543	--	down	up	-0.383019	-0.635757	1.93406
lincRNA1289	--	down	down	-0.387344	-0.998489	-1.24801
lincRNA1294	--	down	down	-0.565392	-1.30656	-1.9063
lincRNA1306	--	down	down	-0.440015	-0.875534	-1.97545
lincRNA1312	--	down	down	0.109001	-0.782672	-1.86732
lincRNA1356	--	down	down	-0.569951	-0.620943	-1.04231
lincRNA1369	--	down	down	-0.484925	-0.917703	-1.79318
lincRNA1423	--	down	down	-0.333923	-0.779151	-0.659552
lincRNA1517	--	down	down	-0.414488	-0.7385	-3.37395
lincRNA1561	--	down	down	-0.461308	-0.580493	-1.8612
lincRNA1562	--	down	down	-0.294644	-0.852153	-1.67736
lincRNA1587	--	down	down	-0.0220868	-0.711558	-8.41681
lincRNA1256	--	down	--	0.386026	-1.51071	-0.512745
lincRNA1319	--	down	--	0.234878	-0.732264	0.431928
lincRNA1386	--	down	--	0.279024	-0.949997	0.295336
lincRNA1400	--	down	--	-0.251735	-0.998873	-0.0630152
lincRNA1460	--	down	--	0.0149777	-0.659681	-0.470664
lincRNA1490	--	down	--	0.574953	-0.596204	0.427892
lincRNA1511	--	down	--	0.291855	-0.901347	0.086583
lincRNA1515	--	down	--	-0.229305	-1.07906	0.197523
lincRNA1588	--	down	--	0.302016	-0.590605	0.318846
lincRNA1593	--	down	--	0.0103397	-0.61756	0.410846
lincRNA1239	--	--	up	-0.18599	-0.0914568	1.6892
lincRNA1248	--	--	up	0.458704	-0.392563	1.84105
lincRNA1267	--	--	up	-0.348561	0.295885	1.87418
lincRNA1270	--	--	up	0.195661	0.0430523	0.839058
lincRNA1304	--	--	up	0.160473	-0.452776	1.82124
lincRNA1327	--	--	up	-0.403295	-0.116495	1.72628
lincRNA1331	--	--	up	0.451989	-0.45583	2.24299
lincRNA1338	--	--	up	-0.434202	-0.532644	0.893988
lincRNA1343	--	--	up	-0.0984484	-0.0827425	0.749797
lincRNA1354	--	--	up	0.158813	-0.329903	0.983975
lincRNA1388	--	--	up	-0.287646	-0.225731	1.7831
lincRNA1389	--	--	up	-0.114665	-0.0900482	1.28329
lincRNA1399	--	--	up	0.281814	-0.422567	1.31235
lincRNA1406	--	--	up	0.130885	-0.34406	0.627109
lincRNA1410	--	--	up	0.12497	0.43343	1.40945
lincRNA1411	--	--	up	0.200655	-0.393577	0.716603
lincRNA1412	--	--	up	0.451344	-0.451505	1.63577
lincRNA1414	--	--	up	-0.0814598	-0.532644	1.83467
lincRNA1435	--	--	up	0.556167	-0.0133744	0.94996
lincRNA1449	--	--	up	0.0607683	0.452806	2.81611
lincRNA1450	--	--	up	-0.16162	-0.376651	1.48804
lincRNA1464	--	--	up	0.00498657	-0.366663	0.921621
lincRNA1476	--	--	up	-0.0581381	-0.514847	0.904076
lincRNA1486	--	--	up	0.11182	-0.161737	1.35925
lincRNA1505	--	--	up	0.365187	-0.0230152	0.840714
lincRNA1510	--	--	up	0.232874	-0.0069252	1.16219
lincRNA1524	--	--	up	0.164516	0.251322	0.830347
lincRNA1536	--	--	up	0.326585	-0.139594	0.942646
lincRNA1540	--	--	up	0.352296	-0.56709	2.68985
lincRNA1545	--	--	up	0.284961	-0.0847561	0.795979
lincRNA1548	--	--	up	0.0477618	0.0306833	1.05169
lincRNA1572	--	--	up	0.0385764	-0.168495	1.51818
lincRNA1581	--	--	up	-0.129686	-0.340219	1.11497
lincRNA1582	--	--	up	0.150007	-0.00614345	1.27977
lincRNA1589	--	--	up	0.0496226	-0.196436	0.797683
lincRNA1600	--	--	up	-0.0811243	-0.282929	1.47716
lincRNA1601	--	--	up	0.0844724	-0.133785	0.921389
lincRNA1605	--	--	up	0.255476	0.33007	0.778451
lincRNA1609	--	--	up	0.00606615	-0.386659	0.882516
lincRNA1610	--	--	up	0.336957	-0.270995	0.690839
lincRNA1617	--	--	up	0.00498657	-0.101968	1.15117
lincRNA1623	--	--	up	0.230083	0.342607	0.684487
lincRNA1230	--	--	down	0.0369931	-0.0169358	-1.25447
lincRNA1246	--	--	down	0.423196	0.256442	-1.60232
lincRNA1251	--	--	down	0.239746	-0.103548	-2.26625
lincRNA1258	--	--	down	0.381297	0.07901	-0.843034
lincRNA1282	--	--	down	-0.527781	-0.381791	-0.882426
lincRNA1284	--	--	down	0.357685	0.0581336	-0.949228
lincRNA1296	--	--	down	0.0989407	0.115472	-0.599259
lincRNA1310	--	--	down	-0.196373	-0.00760827	-1.5629
lincRNA1346	--	--	down	0.350012	0.00117459	-0.934543
lincRNA1347	--	--	down	0.405711	-0.110526	-0.686922
lincRNA1366	--	--	down	0.00993952	0.162816	-0.614951
lincRNA1371	--	--	down	-0.0264841	0.316052	-0.687342
lincRNA1413	--	--	down	0.294765	-0.313847	-1.84026
lincRNA1419	--	--	down	0.382374	0.159	-1.89997
lincRNA1422	--	--	down	0.278954	0.11673	-0.610632
lincRNA1432	--	--	down	-0.142027	-0.229972	-0.980752
lincRNA1456	--	--	down	-0.0801857	-0.506225	-1.48427
lincRNA1465	--	--	down	0.0568459	-0.544492	-0.932564
lincRNA1471	--	--	down	-0.371231	-0.449272	-1.79022
lincRNA1477	--	--	down	0.455167	0.327754	-0.797771
lincRNA1507	--	--	down	0.0617753	0.12989	-1.20929
lincRNA1542	--	--	down	-0.416282	-0.215967	-1.25596
lincRNA1547	--	--	down	0.378453	0.50085	-4.23332
lincRNA1549	--	--	down	0.061748	-0.373411	-1.60726
lincRNA1557	--	--	down	0.194615	0.258053	-1.54334
lincRNA1595	--	--	down	0.272795	0.105512	-1.20948
lincRNA1596	--	--	down	0.144909	0.153686	-0.801757
lincRNA1615	--	--	down	-0.0566356	0.369818	-0.622735
lincRNA1619	--	--	down	0.0721455	-0.0803158	-1.3467
lincRNA1621	--	--	down	-0.0187152	-0.193958	-0.763831
lincRNA1624	--	--	down	-0.418679	-0.215204	-1.20256
lincRNA1627	--	--	down	0.261449	0.225976	-2.63841
lincRNA1631	--	--	down	-0.15905	0.365216	-1.2892
